# Supplementary material for: The comprehensive immunomodulation of NeurimmiRs in haemocytes of oyster Crassostrea gigas after acetylcholine and norepinephrine stimulation
Source: BMC Genomics. 2015 Nov 14;16:942. doi: 10.1186/s12864-015-2150-8 (PMC4650145; doi:10.1186/s12864-015-2150-8)
Supplement: Additional file 4: Table S3. — miRNAs identified in the present study and previous study. (XLSX 20 kb) [file 12864_2015_2150_MOESM4_ESM.xlsx]

## Sheet: known
>cgi-miR-745c
AGCTGCCTGATGAAGAGCTGT
>cgi-miR-92f
AATTGCACAAGTCCCGGCCT
>cgi-miR-2f
TATCACAGCCAGCTTTGATGAGC
>cgi-miR-184f
TGGACGGAAGTCTGATAAGG
>cgi-miR-184g
TGGACGGAGGTCTGATAA

## Sheet: novel
>scaffold43988_13334
GGATGGTGTATACTCGGTTTGATG
>scaffold39464_21926
TTTGTATTTGCAATTTACTACTGA
>scaffold86_22727
CTGAGCGTGAAGCGGGCGAGGGCT
>scaffold226_18952
ATCACAACCTGCATGAATGAGGGC
>scaffold1174_16379
CCATACTTCTTTGCTATCCCATAT
>scaffold43940_27492
ATCAGCAGTTGTACCACTGATTTG
>scaffold1690_44
CTGAGAAAAAAAATTTACCCTAT
>scaffold481_14422
TGGTTTTGTAAGATGGTCATTGT
>scaffold1017_21754
TACATGACTTTCAGCGAATTGTT
>scaffold1358_25369
GAATTTGTCGCAGCGGATCACAG
>scaffold663_9193
TATTCTTGCGAAACACACCCAGA
>scaffold1213_15857
TCTGTATGAAAAAATATCTGACA
>scaffold226_18954
TCTGGCGTTCATGTTTTTCTAGG
>scaffold394_14717
ACATGCAATTATTCACCAGCTGA
>scaffold987_25421
TCTCTGTTGATCTCCGATAAGCA
>scaffold43364_11829
CAAGCTCAGATCTAGGGGTCTGT
>scaffold801_4395
CAAATTCGTATTTGCGGCGTAAT
>scaffold631_5240
TAAATGCAACCATTATTGCTACT
>scaffold517_19921
TGATTGTCCAAACGCAATTCTTG
>scaffold41656_11608
TCTGATTCTAACCACCGCTCGAT
>scaffold42210_21965
TCTCTGGCCTTTCCGTTAGAGCT
>scaffold1028_25438
ATAGTGTATCGGAAACCATTAGC
>scaffold146_18001
TTACAACCTGCTTGAATGAGGCT
>scaffold1785_16815
TAATATCAGCTGGTAATCCTGA
>scaffold264_13663
CGGGACTACGTCAACTACTTGC
>scaffold1605_17454
TAACTGCAATGCATGGGTGATT
>scaffold1535_14625
TGATGTATCTATAGGTTGCTTG
>scaffold942_7011
CCCTCAAACTTTGTAAGGTATC
>scaffold1535_14628
TGGATCATCATGTGGACATTGT
>C27162_29172
TGACTCTACCCTCCGCTTTTGA
>scaffold873_9878
TACCGTATATGATTTCCTTTAT
>scaffold12_6548
TTTAACGCTACTTTGTCTACAT
>scaffold38902_1961
AGAGCGGATCAGAAACCCTTGA
>scaffold1810_1544
TCGTGGTCTGCATGAATACATA
>scaffold394_14706
AATCGTACAGAGTTTGTGGTGA
>scaffold198_26056
TCCTATATAGACATTGTGTTGA
>scaffold117_24856
AACTATATAAATGTTGTGTTTT
>scaffold444_16949
TCAATATCAACAGTTACCCTCC
>scaffold640_1699
CGAAAAATCCTACCCCTACTAT
>scaffold43122_31369
TGAGAAGATTTGATCACGTGCC
>scaffold1028_25435
GTAGTGTATCGGAAACCTTGAC
>scaffold471_6379
TGAGTCGTCCATGAGACTGGTT
>scaffold463_11097
TTCGTCATTTTATTAACTGGGT
>scaffold492_8614
TCGCGAGCGGAAATGATCGAGT
>scaffold42890_11111
GTATGCTAGACTGGCCGTGGGT
>scaffold38030_11294
GTCGTAACAGTGCACTGGCGAG
>scaffold402_10023
ACTTACTGAGACAGCCGAGCGT
>scaffold118_25111
CACAGTACATTATGACGTCATT
>scaffold364_15556
TTTGGCAACGCTTACGAGCGCT
>scaffold144_16178
AGCGATTTTTCAAAAACACTGG
>scaffold1174_16405
TATATATACTACCTCTATACAC
>scaffold977_22548
TAGCATAAGCTCACTGACTACT
>scaffold1121_5128
TGCTCTGCTCTCTATGACATAT
>scaffold1017_21738
TAATTCGTTATCCAGGTCCAAT
>scaffold1562_5679
TGTCGTGACTGAAAAATTTTGA
>scaffold942_6998
TTCATCAGATAGATATACCTGA
>scaffold1209_27320
ACCGCCATTGTATTATCGCATC
>scaffold939_28088
TAGCGGGGACAGAATTCCTTGG
>scaffold86_22723
TTGCAGAAATAATACATAGTCC
>scaffold1503_9532
CAGTCAAAGCTGCTGTGAACTG
>scaffold1221_3757
CTGGCGATGGAATTTGCAGCAA
>scaffold43150_685
CCGTATCATACATTCGTCACAG
>scaffold42448_13600
ATAAAGCTAGGTTACCAAAGGC
>scaffold586_17763
CAGCTTTTGTGATTTAGCAATT
>scaffold1889_27500
ATCGGAGAAAGTGTCCGTTAAT
>scaffold347_21404
TCATAAACAGTATACTGAATGG
>scaffold1535_14636
TGGATCATCATTTGGGTACTGT
>scaffold1583_12056
ATTTGCAAATATCTGTTTGTAC
>scaffold43208_21808
AATGTCGACGATGTAAACTCGA
>scaffold142_31282
GACTGGATCGTAAACCCTTGAC
>scaffold885_19580
ATTTCGGACCGCTCTGGACCTT
>scaffold1896_21459
GTTCCACACAGGTCAGGGTCGC
>scaffold365_16162
TGAATTTTCTGCCACCCGGTAA
>scaffold531_4466
TTTTTCTGTGAAAGGCCCGAAT
>scaffold833_9321
AGCATGTGCTGTGACTGCTCT
>scaffold334_16548
TGTTTTCTGTCCAATTTTCTC
>scaffold1359_27606
CGTGAGGAGCAGTGCGGATCA
>scaffold1360_3686
ATAGCTATCTTGACTCGACGA
>scaffold42214_25405
TTGCAGAAAAAATACGTAACC
>scaffold394_14638
ACATACAATTATGCACCAGCT
>scaffold41972_16637
CGGCTGATCGCGTCTTTTACT
>C34200_29990
TGATACCTGTTTACTGTGATT
>scaffold976_18981
TCCCTGTCTAACATGTGTACC
>scaffold41242_20555
GACATCACAATGTATTGGCGA
>scaffold354_15922
TGAGGAGCAGTGCGGATCAGA
>scaffold1532_10869
TGGGAGAATTCAGGTTGACAT
>scaffold730_4499
TTGTGATGTTTTTGAGTTGAC
>scaffold1462_7566
TTTGTTGGAGATTTATGGATA
>scaffold591_5393
GGTTGTTCCCTTGTGTCAATA
>scaffold1796_19777
GATTGAAGTACTTGATGAGTC
>scaffold626_19040
TATCGAGCAACAATCAAAGAT
>scaffold39500_11616
AAAGCGGGCGTTAGAGTCAGA
>scaffold622_7949
AGTACCAGATGTGCATTGTGC
>C31910_29648
AGGGGCATTCTTGGAAGACAG
>scaffold42448_13602
ATAAAGCTATGCTACCGGAGG
>scaffold1299_26016
AAAGTTTATACATGACTGTAC
>scaffold663_9199
AACCCAGATCCATGTTCAGA
>scaffold334_16531
TGGTCTGAGCGTGGTCAAAT
>scaffold1154_13080
TGCTTGTTGGAGATTTATGG
>scaffold1409_26239
ATGACAGAGTAGTTACGATT
>scaffold1535_14632
TAGATCTCATATTATATTCC
>scaffold1599_30586
AAATTGCAGGGACAACATT
>scaffold105_17058
GATCACCCAGGGACCACA
>scaffold950_2228
ATGAGACAGTGTGTCCTC
>scaffold1827_21250
CCCTGTACTTGCTATGTGCTGGT
>C24628_29044
TATGGAAAGTGTCTACTGTCAAC
>scaffold121_6252
CCTTGTCACACATTCGTCACAGT
>scaffold48_23944
GACAAACACTGTGGATCGTCAC
>scaffold279_26366
TAAGCGGGCGGATCTAACATCT
>scaffold204_17575
TCACCAGCGGAAATGGCCGAGT
>scaffold525_17070
TCGTATTGGAAGGTTTGATTTT
>scaffold1564_13662
AAATGACGTATCAATGCACTGG
>scaffold1417_20775
ATTGAAATAATTGTTAAAACGG
>scaffold347_21422
TTTTTCTGTGAAAGGCCCGAGG
>scaffold44006_30816
GGAAACCCATGGTCGGTCTCGC
>scaffold640_1697
ATTTCAGTGATATGGTAATGT
>scaffold659_26519
TTTGTGTGCACACATCGCTGC
>scaffold612_6794
TAGCACAATATATGCACACTT
>scaffold1670_2737
TAGTGTATTGGAAACCCTTGG
>scaffold37758_22818
TGCGCTAATGTAGAGATCTGT
>scaffold672_8016
GTTTCTGCCATCAGAGCTCTG
>scaffold44006_30818
ACTGGCACAATGTTGGGTCA
>scaffold85_17019
TGTGGAGTTCCGTGATCACA
>scaffold1741_6467
GAGCGGATCAGAAACCTTTG
>scaffold1599_30577
TGAATTTATTGGTTGGGTGT
>scaffold32742_8899
TCGGAACCCACGTGTTTTC
>scaffold161_4180
TTAGGGGGGCAGTAAGTT

## Sheet: previously identified
>cgi-bantam
TGAGATCATTGTGAAAACTGATT
>cgi-let-7
TGAGGTAGTAGGTTGTATAGTT
>cgi-miR-1
TGGAATGTAAAGAAGTATGTAT
>cgi-miR-100
AACCCGTAGATCCGAACTTGTG
>cgi-miR-10a
TACCCTGTAGATCCGAATTTGT
>cgi-miR-10b
TTACCCTGTAGAACCGAGCGAGT
>cgi-miR-1175
TGAGATTCAACTCCTCCAACTGC
>cgi-miR-12
TGAGTATTACATCAGGTACTGA
>cgi-miR-124
TAAGGCACGCGGTGAATGCCA
>cgi-miR-125
TCCCTGAGACCATAACTTGTGA
>cgi-miR-133
TTGGTCCCCTTCAACCAGCTGT
>cgi-miR-153
TTGCATAGTCACAAAAGTGATC
>cgi-miR-182
CTTGGCACTTGTAGAATTCACTGA
>cgi-miR-183
AATGGCACTGGTAGAATTCACGG
>cgi-miR-184a
TGGACGGAGGTCTGATAAGGG
>cgi-miR-184b
TGGACGGAGAACTGATAAGGGC
>cgi-miR-184c
TGGACGGAAGCCTGATAAGGGA
>cgi-miR-184d
TGGACGGAAGTCTGATAAGGGA
>cgi-miR-190
AGATATGTTTGATATATTTGGTG
>cgi-miR-193
TACTGGCCTGCAAAATCCCAAA
>cgi-miR-1984
TGCCCTATCCGTCAGTCGCTGC
>cgi-miR-1985
TGCCATTTTTATCAGTCACTGTG
>cgi-miR-1986
TGGATTTCCCAAGATCCGTGAT
>cgi-miR-1989
TCAGCTGTCACGATGCCTTCTT
>cgi-miR-1991
CTTACCCTGTAAATCGGAGAAGT
>cgi-miR-1992
TCAGCAGTTGTACCACTGATTTG
>cgi-miR-1993
TATTATGCTGTTATTCACGAGA
>cgi-miR-1994
TGAGACAGTGTGTCCTCCCT
>cgi-miR-2001
TTTGTGACCGTTATAATGGGCA
>cgi-miR-216
TAATCTCAGCTGGTAATTCTGA
>cgi-miR-219
AGAACTGTGTATGGACATCAGT
>cgi-miR-242
TTGCGTAGGCGTTGTGCACAGT
>cgi-miR-252a
TTAAGTAGTGGTGCCGCAGGTAC
>cgi-miR-252b
TTAAGTACTTGTGCCGCGGGAA
>cgi-miR-2722
TGGCGCCGTGTAAACACCTACC
>cgi-miR-277
TAAATGCATAATCTGGTATGTG
>cgi-miR-278
TCGGTGGGACTTTCGTTCGATT
>cgi-miR-279
TGACTAGATCCACACTCATCC
>cgi-miR-281
TGTCATGGAGTTGCTCTCTT
>cgi-miR-29a
TAGCACCATTTGAAATCAGTGC
>cgi-miR-29b
TAGCACCATTTGAAATCAGTTT
>cgi-miR-2a
TATCACAGCCTGCTTGGATCAGT
>cgi-miR-2b
TATCACAGCTAGCTTTGATGAGCT
>cgi-miR-2c
GATCACAGCCAGCTTTGATGAG
>cgi-miR-2d
TATCACAGCCAGCTTTGATGACA
>cgi-miR-2e
TATCACAGCCAGCTTTGATGA
>cgi-miR-307
TCACAACCTCCTTGAATGAGTGT
>cgi-miR-315
TTTTGATTGTTGCTCAGAAAGCC
>cgi-miR-317a
TGAACACAGCTGGTGGTATCTTTT
>cgi-miR-317b
TGAACACAGCTGGTGGTATCTTGT
>cgi-miR-33
GTGCATTGTAGTTGCATTGCA
>cgi-miR-34
TGGCAGTGTGGTTAGCTGGTTGT
>cgi-miR-67a
TCACAACCTGCATGAATGAGGGC
>cgi-miR-67b
TACAACCTGCTTGAATGAGGCT
>cgi-miR-7
TGGAAGACTAGTGATTTTGTTGTT
>cgi-miR-71
TGAAAGACATGGGTAGTGAGA
>cgi-miR-72
AGGCAAGATGTTGGCATAGCTGA
>cgi-miR-745a
AGCTGCCTGATGAAGAGCTGTCC
>cgi-miR-745b
GAGCTGCCAAATGAAGGGCTGT
>cgi-miR-8
TAATACTGTCAGGTAAAGATGTC
>cgi-miR-87
GTGAGCAAAGTTTCAGGTGTGT
>cgi-miR-92a
TATTGCACTCGTCCCGGCCGAT
>cgi-miR-92b
AATTGCACCTGTCCCGGCCTGC
>cgi-miR-92c
AATTGCACAAGTCCCGGCCTGC
>cgi-miR-92d
TATTGCACCCGTCCCGGCCTGT
>cgi-miR-92e
AATTGCACAAGTCCCGGCCTG
>cgi-miR-96a
CTTGGCACTGGCGGAATAATCAC
>cgi-miR-96b
ATTTGGCACTTGTGGAATAATCG
>cgi-miR-981
TTCGTTGTCGTCGAAACCTGCCT
>cgi-miR-9a
TCTTTGGTTATCTAGCTGTATGA
>cgi-miR-9b
ATAAAGCTAAGTTACCGGAGGC
>C31910_5466
TGACTTCCAAGAATGCCCCTCA
>scaffold100_808
TGCAACATCGGCACTGCGGCA
>scaffold1000_77
AGCAGAGAGCGTCTGGTTGAAC
>scaffold1009_5702
CTAGTGAACAGTTGGCTACAGCTCT
>scaffold1028_4608
TAGTGTATCGGAAACCATTAGC
>scaffold1144_2255
AAATGCCCCCAGAAATCCTAAA
>scaffold1174_3059
TTTCGGGCCTTTTGGACAGTGCT
>scaffold1179_5175
TTCTCGTTTCACAGGGTATATT
>scaffold121_1166
CTTGTCACACATTCGTCACAGTG
>scaffold121_1172
TGGACGGAAGTTTGATAAGGGA
>scaffold1221_651
TGGCGATGGAATTTGCAGCAA
>scaffold1228_4723
ATTTCCATGTCTCTTGAAATGT
>scaffold1272_1464
ACAAATCTTGACTCCTTACTGA
>scaffold1288_4620
ATTGGCACTGTCTAATTGCAGGT
>scaffold1299_4766
AAAAGTTTATACATGACTGTAC
>scaffold1318_4274
CAGGCCTATTCGATTCAATCCAT
>scaffold1324_2487
ATCGGTAGGTAGAATCTGCTAC
>scaffold1347_4132
TGGCGCCGTGTAAACACCTACCC
>scaffold1366_3507
ACCGGCGCATCTCTACTTTACT
>scaffold1409_4819
AATGACAGAGTAGTTACGATTG
>scaffold1417_3793
GAAATAATTGTTAAAACGGGCT
>scaffold142_5730
TTTGACATTACGCTGATACTGT
>scaffold142_5734
ACTGGATCGTAAACCCTTGACT
>scaffold143_1565
CAGAGGTCGTGCTACACAAGTC
>scaffold145_2946
CTGGTCTCATGTGGTGAATAGA
>scaffold145_2947
CAGCTCGTTTCTGAGGGTTCAC
>scaffold146_3340
CCTTGTTCAGTTGGGTTGTTGC
>scaffold146_3342
CCTTATTCAACCTGGTTGTGGT
>scaffold1503_1728
AGTGCAAATCAGAAACCCTTGG
>scaffold1503_1730
TATCACAGCACGCTTTGATGGCT
>scaffold1503_1732
GATCACAGCACGCTTTGATGGCT
>scaffold1535_2755
AATAGTCTGTACATATGTCATA
>scaffold1535_2758
TGAGTACAATATGAGATCAATTG
>scaffold1535_2760
AATGTCCACATGATGATCCACA
>scaffold1569_4769
ATGGTTTTCTATTCGTTGCACT
>scaffold1583_2226
TAAAGCAGGTACTTGTAATTGG
>scaffold1583_2228
TGAGAAAGAGGAATCGGACACT
>scaffold1599_5643
TTGAATTTATTGGTTGGGTGT
>scaffold1600_209
GTGAGCAAAGTTTTTGGGTGGT
>scaffold1600_212
ACGCCTGTTATTTTGACTCATACCT
>scaffold164_2257
GTGCAGATCAGAAAACTTTGGC
>scaffold1711_599
ATCTGTACTGTGTAAATC
>scaffold1742_1484
ACATACAACTCGGTCGTAAGACT
>scaffold175_3234
TTTGAACTTACATGAAGCTATTT
>scaffold175_3236
TCTCAGACTGGAAGCTACAGAC
>scaffold1769_5047
AATGACGTATCAATGCACTGGC
>scaffold1785_3158
CAAGTTACTAGCCGAGATTACA
>scaffold1827_3866
AAGCACTAGCCTGTGCAGGGAC
>scaffold1832_1519
CCTTATCACTTGTTCGTCGCAGT
>scaffold1839_4845
TTATGTAATTTTTTCTTCAATG
>scaffold1848_4417
TTTGTACTGGCAAAGTTAGGGA
>scaffold1882_1136
TTTCCGTTGTGAGTCAGTAACT
>scaffold1889_5021
TTTCGGACATTATTTCTGATAG
>scaffold1896_3883
TTCCACACAGGTCAGGGTCGC
>scaffold190_133
TTTGCAACTGTAATATAACATT
>scaffold198_4775
AACAGGTTGGTATGGTATCTGT
>scaffold198_4783
CATCTTACCGGATAGCATTAG
>scaffold20_287
CACATCATGTCGTTGTTTGCGGC
>scaffold211_946
AGCTCTGTCACATGCTGCCATT
>scaffold226_3513
CCTTGTTCGGCCTGGTTGTTATG
>scaffold294_2622
TTTTTTTTTCAACAATGTCTTT
>scaffold31440_1351
TAAAAGTGAGACTGACATCAA
>scaffold339_5117
CAGGACAGATATGAATGGCATA
>scaffold347_3873
TTCATAAACAGTATACTGAATG
>scaffold347_3876
TTTTTCTGTGAAAGGCCCGAG
>scaffold34780_2494
TCACCGTGTAGTGAGTGACC
>scaffold35684_4427
CGAAGTTGGAAAGGCGAAGAAG
>scaffold36456_4643
TTTGGCACATCTCGGCAGATTC
>scaffold365_3014
TTTGAATTTTCTGCCACCCGGT
>scaffold365_3021
GTGAGGACCAGTGTCAGAGGTT
>scaffold37128_3053
ACCAAATATCAGACATGTCAAC
>scaffold394_2768
TTGCTTGGGTTTGAATGTTCAGA
>scaffold39500_2134
TGACTCTGACCTCTGCTTTTGA
>scaffold40380_6
TTGTGCGTGGAACAGCAGCT
>scaffold412_1357
TTTTCTGCGTAGAATGATGACC
>scaffold41304_9
TCCATATTGATGATACAGTCGC
>scaffold41656_2128
TGTATATGTCAATGGATATTGA
>scaffold41656_2129
ACAAGTGGGGGTTAGAATAAGA
>scaffold42210_3962
GCTGTCGGAAGGGCCCGAGAAG
>scaffold42446_1657
TTCGATGTCATTCAGGAATGCA
>scaffold42448_2539
TTTGGTAATCTGGCCTTATGA
>scaffold42448_2541
TCTTTGGTTGCTTGGCTGTATGA
>scaffold42648_5080
CTTGGCACTGTCTGAGCGCAGGT
>scaffold42948_2113
GAGAAACGGAAGGAGAGCT
>scaffold43074_409
TTTTAGATTCTCTCTGTCCAGA
>scaffold43150_94
TGGACGGAATTCTGATAAGGG
>scaffold43208_3936
CAATGTCGACGATGTAAACTCGA
>scaffold43364_2162
AGTGGTGCTCATTTGTCGAAACT
>scaffold43364_2164
ACAGGTTCTGGTTTCTGGACT
>scaffold43364_2166
CTATACAACTTGCTAGCTTTCC
>scaffold43608_3040
TAGGCTATGTTTGTCCACTTCT
>scaffold43878_3031
AGCGGAGATGATCAGAGACTCT
>scaffold43988_2479
ATGGGTGTGTGTCTATTCCATG
>scaffold44006_5678
TCGGAAACCCATGGTCGGTCTC
>scaffold445_3104
TGGCAAGAAATATTTGCAAGGA
>scaffold5_3277
TTAATGGACATAAAACCTGTGG
>scaffold508_4253
TTAAGGATTTTGGTATTTTACT
>scaffold527_4259
TTTGTTCAGTCAGCTCGCGTTA
>scaffold531_824
CCTCGGGCCTTTCACAGAAAAA
>scaffold535_3052
GATTAGACCTTTCATCTCGCT
>scaffold547_3738
ACGGGTTTCGCGATCGATGAAC
>scaffold602_1569
CCTTGCTACTCTGTCTTTTGCA
>scaffold602_1572
CTGACTAAGTGGCTGTGATGTA
>scaffold602_1574
CCATCAAAGTGACTGTGAAATG
>scaffold602_1578
TCATCAAAGTTGGTGTGATGTG
>scaffold602_1584
GCATTGAAGTGGCAGTGATGTG
>scaffold622_1456
AAGGTACCATTAGGTGTTCACA
>scaffold625_3183
TTTTCAGACTAGGAGCCACAGA
>scaffold625_3185
TAAGATCACCGCCAATAGAGACT
>scaffold626_3515
AGTGAATCTATAGTGGCAACCG
>scaffold631_909
AGCTATAATGGTTGTCATTTGTA
>scaffold664_2596
CTGATTTTGTACTACAGTCTGT
>scaffold672_1474
TTTCTGCCATCAGAGCTCTGCT
>scaffold678_5009
AAGGGAGCATCCGTTGACAGT
>scaffold705_2988
AGGTTAAGAAATTTAGGAGTCT
>scaffold726_3481
AGTTTTTCCTTTGGCCAGCTATCTC
>scaffold726_3483
CGGCCCTTCACTAGGTAGACTTG
>scaffold750_895
GTGGACTCAGAACCCCTGACA
>scaffold765_2784
TGGTGGTCTGTGCAGCGGCAGA
>scaffold77_5653
ATTATACATTGGTGCCAAGT
>scaffold771_661
AAACGCCGTGGATCGTCACCC
>scaffold801_800
AAATTCGTATTTGCGGCGTAAT
>scaffold833_1691
GTGGCTCTATCGAAGCTCTGTCT
>scaffold885_3614
TTTCGGACCGCTCTGGACCT
>scaffold888_4140
TCTATTGATAAGATTGCCGACT
>scaffold911_1098
TCTGACTCTAACCTTCGCTTTT
>scaffold960_356
AGGCGAGCCTAAACGATTCCGC
>scaffold999_4863
TTTGCTACGTGTGTGAAGGGGT
