# Supplementary material for: The comprehensive immunomodulation of NeurimmiRs in haemocytes of oyster Crassostrea gigas after acetylcholine and norepinephrine stimulation
Source: BMC Genomics. 2015 Nov 14;16:942. doi: 10.1186/s12864-015-2150-8 (PMC4650145; doi:10.1186/s12864-015-2150-8)
Supplement: Additional file 5: Table S4. — miRNAs with dual precursors in genome identified in the present study. (XLSX 15 kb) [file 12864_2015_2150_MOESM5_ESM.xlsx]

## Sheet: ID
C24628_29044
cgi-miR-2f
cgi-miR-184f
cgi-miR-184g
scaffold121_6252
scaffold1417_20775
scaffold1564_13662
scaffold1599_30577
scaffold161_4180
scaffold1670_2737
scaffold1741_6467
scaffold1827_21250
scaffold204_17575
scaffold279_26366
scaffold32742_8899
scaffold347_21422
scaffold37758_22818
scaffold42448_13600
scaffold44006_30816
scaffold44006_30818
scaffold48_23944
scaffold525_17070
scaffold612_6794
scaffold640_1697
scaffold659_26519
scaffold672_8016
scaffold85_17019

## Sheet: Detail Info
miRNA Name	ID	Mature Seuence	Star Sequence	Precursor Sequence	Location
C24628_29044	C24628_29044	TATGGAAAGTGTCTACTGTCAAC	TGACAGTAGACACTTTCCATAGC	TATGGAAAGTGTCTACTGTCAACAGTCAACCTGTTTCTCAGTTGACAGTAGACACTTTCCATAGC	C24628:1536..1601:+
C24628_29044	scaffold43530_23106	TATGGAAAGTGTCTACTGTCAAC	TGACAATAGACACTTTCCATAGC	TATGGAAAGTGTCTACTGTCAACAGTCAACCTGTTTCTCAGTTGACAATAGACACTTTCCATAGC	scaffold43530:248806..248871:+
cgi-miR-2f	scaffold602_8883	TATCACAGCCAGCTTTGATGAGC	TTGTCAAAGTGGTGGTGATGTGT	TTGTCAAAGTGGTGGTGATGTGTTGTCATGTTCGTATCACAGCCAGCTTTGATGAGC	scaffold602:446019..446076:+
cgi-miR-2f	scaffold602_8877	TATCACAGCCAGCTTTGATGAGC	CCATCAAAGTGACTGTGAAATG	CCATCAAAGTGACTGTGAAATGTTGAATTAAAATTCATATCACAGCCAGCTTTGATGAGC	scaffold602:445414..445474:+
cgi-miR-184f	scaffold43150_681	TGGACGGAAGTCTGATAAGG	CCTTGTCATACATTCGTCACAGT	CCTTGTCATACATTCGTCACAGTGGCATTCAAACACTGGACGGAAGTCTGATAAGG	scaffold43150:63750..63806:-
cgi-miR-184f	scaffold43150_693	TGGACGGAAGTCTGATAAGG	CCTTGTCATACATTCGTCACAGT	CCTTGTCATACATTCGTCACAGTGACATTCAAACACTGGACGGAAGTCTGATAAGG	scaffold43150:67057..67113:-
cgi-miR-184f	scaffold43150_677	TGGACGGAAGTCTGATAAGG	TCTCACACATTCGTCACAGT	TCTCACACATTCGTCACAGTGACATTAAAACACTGGACGGAAGTCTGATAAGG	scaffold43150:63193..63246:-
cgi-miR-184f	scaffold43150_679	TGGACGGAAGTCTGATAAGG	CCCTCTCACACATTCGTCACAGT	CCCTCTCACACATTCGTCACAGTGGCATTCAAACACTGGACGGAAGTCTGATAAGG	scaffold43150:63472..63528:-
cgi-miR-184g	scaffold43150_692	TGGACGGAGGTCTGATAA	CTCAAACATTCGTCACAAT	CTCAAACATTCGTCACAATGACATTTAAACATTGGACGGAGGTCTGATAA	scaffold43150:66308..66358:-
cgi-miR-184g	scaffold43150_676	TGGACGGAGGTCTGATAA	GTCATACATTCGTCACGGT	GTCATACATTCGTCACGGTGACATTATACACTGGACGGAGGTCTGATAA	scaffold43150:62923..62972:-
cgi-miR-184g	scaffold121_6258	TGGACGGAGGTCTGATAA	GTCACACATTCGTCACAGT	GTCACACATTCGTCACAGTGTCATTCAAACACTGGACGGAGGTCTGATAA	scaffold121:721731..721781:-
scaffold121_6252	scaffold121_6252	CCTTGTCACACATTCGTCACAGT	TGGACGGAATTCTGATAAGGGA	CCTTGTCACACATTCGTCACAGTGACATTCAAACACTGGACGGAATTCTGATAAGGGA	scaffold121:720702..720760:-
scaffold121_6252	scaffold121_6250	CCTTGTCACACATTCGTCACAGT	CTGGACGGAATCTGATAAGGGA	CCTTGTCACACATTCGTCACAGTGACATTCAAACACTGGACGGAATCTGATAAGGGA	scaffold121:718785..718842:-
scaffold1417_20775	scaffold1417_20775	ATTGAAATAATTGTTAAAACGG	TTTTTAACATTTATTTCAATGT	TTTTTAACATTTATTTCAATGTAACGACAAATAATCTTTGTTTATGGTTACATTGAAATAATTGTTAAAACGG	scaffold1417:78523..78596:+
scaffold1417_20775	scaffold796_19056	ATTGAAATAATTGTTAAAACGG	GTTTTAACATTAATTTCAATCT	GTTTTAACATTAATTTCAATCTTTATTTATGGTTACATTGAAATAATTGTTAAAACGG	scaffold796:68355..68413:-
scaffold1564_13662	scaffold1564_13662	AAATGACGTATCAATGCACTGG	CAGTGCATTGTTACGTCATTTT	CAGTGCATTGTTACGTCATTTTTCGAATATTATTTTATGTGTTGATAAAATGACGTATCAATGCACTGG	scaffold1564:114872..114941:-
scaffold1564_13662	scaffold1564_13663	AAATGACGTATCAATGCACTGG	CAGTGCATTGTTACGTCATTTT	CAGTGCATTGTTACGTCATTTTCGTATATAATTTTATGTGTTGATAAAATGACGTATCAATGCACTGG	scaffold334:422939..423007:-
scaffold1564_13662	scaffold1564_13664	AAATGACGTATCAATGCACTGG	AGAGCTTTGTTACGTCATTTTA	AGAGCTTTGTTACGTCATTTTATTTCACTGAAAATTATATACAAAAAATGACGTATCAATGCACTGG	scaffold1769:88744..88811:+
scaffold1564_13662	scaffold1564_13665	AAATGACGTATCAATGCACTGG	AGTGCATTGTTATGTCATTTTA	AGTGCATTGTTATGTCATTTTATCAACACATAAAATTATATGTGAAAAATGACGTATCAATGCACTGG	scaffold1086:482859..482927:-
scaffold1564_13662	scaffold1564_13666	AAATGACGTATCAATGCACTGG	GGTGCATTTTTACGTCATTTTT	GGTGCATTTTTACGTCATTTTTCGTTTATAATTTTTTTGGTTGATAAAATGACGTATCAATGCACTGG	scaffold1575:83750..83818:-
scaffold1599_30577	scaffold1599_30577	TGAATTTATTGGTTGGGTGT	ACACCCACCCAGTAAATTCAAA	TGAATTTATTGGTTGGGTGTAAATACAAAATTTACGTTACACCCACCCAGTAAATTCAAA	scaffold1599:432434..432494:-
scaffold1599_30577	scaffold1016_20682	TGAATTTATTGGTTGGGTGT	ACCCACCCAGTAAATTTAAA	TGAATTTATTGGTTGGGTGTAAATACAAAATTTACGTTACACCCACCCAGTAAATTTAAA	scaffold1016:166324..166384:+
scaffold161_4180	scaffold161_4180	TTAGGGGGGCAGTAAGTT	AATTTTCTCCAATACTTTCA	AATTTTCTCCAATACTTTCAGTTTTAGTATAAGTTTATTACGAGGGTCTTGTAAACCTTAGATCTGTATGTTTATGGGAACTGAATTTAGGGGGGCAGTAAGTT	scaffold161:116320..116424:-
scaffold161_4180	scaffold1152_5597	TTAGGGGGGCAGTAAGTT	AATTTTCTCCAATACTTTCA	AATTTTCTCCAATACTTTCAGTTTTAGTATAAGTTTATTACGAGGGTCTTGTAAACCTTAGATCTGTATGTTTATGGGAACTGAATTTAGGGGGGCAGTAAGTT	scaffold1152:27630..27734:+
scaffold1670_2737	scaffold1670_2737	TAGTGTATTGGAAACCCTTGG	AAGGGTTTCCGATACACTACG	AAGGGTTTCCGATACACTACGCTCCTTATAATCGTAGTGTATTGGAAACCCTTGG	scaffold1670:365887..365942:+
scaffold1670_2737	scaffold1870_2643	TAGTGTATTGGAAACCCTTGG	AAGGGTTTCCGATACAGCACG	AAGGGTTTCCGATACAGCACGCTTCTCATATTAATGGGAGAGAAGCGTAGCAATGCGTAGTGTATTGGAAACCCTTGG	scaffold1870:171738..171816:+
scaffold1741_6467	scaffold1741_6467	GAGCGGATCAGAAACCTTTG	AGGGTTTCTGATCCGCTCCG	AGGGTTTCTGATCCGCTCCGCTCTACATTTTAATGAAGAGCGGAGCGGATCAGAAACCTTTG	scaffold1741:219805..219867:+
scaffold1741_6467	scaffold42540_21535	GAGCGGATCAGAAACCTTTG	AGGGTTTCTGATCCGCTCCA	AGGGTTTCTGATCCGCTCCATGCAGTACTTAAATATAGTAGGCTAGCCGAGCGGATCAGAAACCTTTG	scaffold42540:43724..43792:+
scaffold1741_6467	scaffold829_31188	GAGCGGATCAGAAACCTTTG	AAGAGTTTCTTGTCCGCTTCG	AAGAGTTTCTTGTCCGCTTCGCTACTCGCAAACCCAGGGCGTGGGAGTAGGTTTGTGAGTAACAGAGCGGATCAGAAACCTTTG	scaffold829:437370..437454:-
scaffold1827_21250	scaffold1827_21250	CCCTGTACTTGCTATGTGCTGGT	TAGCACTAGCCTGTGCTGGGAG	CCCTGTACTTGCTATGTGCTGGTGTGCACCAGGTCACTAGCACTAGCCTGTGCTGGGAG	scaffold1827:121757..121816:-
scaffold1827_21250	scaffold348_28410	CCCTGTACTTGCTATGTGCTGGT	TAGCACTAGCCTGTGCTGGGAG	CCCTGTACTTGCTATGTGCTGGTGTGCACCTGGTCACTAGCACTAGCCTGTGCTGGGAG	scaffold348:303200..303259:+
scaffold204_17575	scaffold204_17575	TCACCAGCGGAAATGGCCGAGT	TCGGCCATTTCCGCTGGCGAAA	TCGGCCATTTCCGCTGGCGAAAAATAATCTCATTTTTCACCAGCGGAAATGGCCGAGT	scaffold204:739482..739540:+
scaffold204_17575	scaffold204_17576	TCACCAGCGGAAATGGCCGAGT	TCGGCCATTTCCGCTGGCGATA	TCACCAGCGGAAATGGCCGAGTAGTTACGATTGGTTCAAATCATAACTACTCGGCCATTTCCGCTGGCGATA	scaffold204:739518..739590:+
scaffold279_26366	scaffold279_26366	TAAGCGGGCGGATCTAACATCT	TGTTAGATCCGCCTGCTTACT	TGTTAGATCCGCCTGCTTACTCGCTAAAGAGAATAAGCGGGCGGATCTAACATCT	scaffold279:157738..157793:-
scaffold279_26366	scaffold724_14331	TAAGCGGGCGGATCTAACATCT	TGTTGGATCCGCTCGCTTACT	TGTTGGATCCGCTCGCTTACTTGCTTAACAAACGAAAGTAGTAAGTAAGCGGGCGGATCTAACATCT	scaffold724:162143..162210:+
scaffold32742_8899	scaffold32742_8899	TCGGAACCCACGTGTTTTC	AAACCCGTGGGTTCCGACG	TCGGAACCCACGTGTTTTCTATCCGTTACACTGCTAGTGCAACGGATAGAAAACCCGTGGGTTCCGACG	scaffold32742:10520..10589:-
scaffold32742_8899	scaffold458_28024	TCGGAACCCACGTGTTTTC	AAACCCGTGGGTTCCGTCG	TCGGAACCCACGTGTTTTCTAAAAGCAGTGTAACGGATAGAAAACCCGTGGGTTCCGTCG	scaffold458:168563..168623:+
scaffold347_21422	scaffold347_21422	TTTTTCTGTGAAAGGCCCGAGG	TCGGGCCTTTCACAGAAAACAG	TCGGGCCTTTCACAGAAAACAGTGTTTTTCTGTGAAAGGCCCGAGG	scaffold347:440428..440474:-
scaffold347_21422	scaffold531_4455	TTTTTCTGTGAAAGGCCCGAGG	TCGGGCCTTTCACAGAAAAACA	TCGGGCCTTTCACAGAAAAACACTTTTTCTGTGAAAGGCCCGAGG	scaffold531:288439..288484:+
scaffold347_21422	scaffold40076_384	TTTTTCTGTGAAAGGCCCGAGG	TTCGGTCACATGGGTATA	TTCGGTCACATGGGTATATTCGTTTCCGAGGTGTTTTTCTGTGAAAGGCCCGAGG	scaffold40076:63780..63835:-
scaffold37758_22818	scaffold37758_22818	TGCGCTAATGTAGAGATCTGT	AGATCTCTACATTAGCGCAGA	AGATCTCTACATTAGCGCAGAGAGATTTCACTGCGCTGTGCGCTAATGTAGAGATCTGT	scaffold37758:5726..5785:-
scaffold37758_22818	scaffold658_24046	TGCGCTAATGTAGAGATCTGT	AGATCTCTACATTAGCGCAGA	AGATCTCTACATTAGCGCAGAGAGATTTCACTGCGCTGTGCGCTAATGTAGAGATCTGT	scaffold658:168780..168839:-
scaffold42448_13600	scaffold42448_13600	ATAAAGCTAGGTTACCAAAGGC	TCTTTGGTTATCTAGCTGTATGA	TCTTTGGTTATCTAGCTGTATGATTTCATTTAATATTTCATAAAGCTAGGTTACCAAAGGC	scaffold42448:83582..83643:-
scaffold42448_13600	scaffold42448_13602	ATAAAGCTATGCTACCGGAGG	TCTTTGGTTGCTTGGCTGTATGA	TCTTTGGTTGCTTGGCTGTATGATTGAGTTTGCAAGATCATAAAGCTATGCTACCGGAGG	scaffold42448:84464..84524:-
scaffold44006_30816	scaffold44006_30816	GGAAACCCATGGTCGGTCTCGC	GAGATCGACCGTGGGTGTCCGA	GGAAACCCATGGTCGGTCTCGCTTCTCTTATCTTGAGGTAAGAGGAGCGAGATCGACCGTGGGTGTCCGA	scaffold44006:294511..294581:+
scaffold44006_30816	scaffold302_7618	GGAAACCCATGGTCGGTCTCGC	GAAACCGACCGTGTGTTTCCGA	GGAAACCCATGGTCGGTCTCGCTTCTCTTAGATGCGAAACCGACCGTGTGTTTCCGA	scaffold302:17109..17166:+
scaffold44006_30816	scaffold324_11752	GGAAACCCATGGTCGGTCTCGC	GAGAATGACCATGGGTTTCCGA	GGAAACCCATGGTCGGTCTCGCTCCTCTTACATGTACCTCTAAGGTAAGACAAGCGAGAATGACCATGGGTTTCCGA	scaffold324:453152..453229:+
scaffold44006_30818	scaffold44006_30818	ACTGGCACAATGTTGGGTCA	GCCCAACGGTGGGCCAATGT	GCCCAACGGTGGGCCAATGTACATAACATATGACCAACACTGGCACAATGTTGGGTCA	scaffold44006:15768..15826:-
scaffold44006_30818	scaffold145_15807	ACTGGCACAATGTTGGGTCA	GCCCAACGGTGGACCAAGGT	GCCCAACGGTGGACCAAGGTATGTAACATATGACCAACACTGGCACAATGTTGGGTCA	scaffold145:1085920..1085978:+
scaffold48_23944	scaffold48_23944	GACAAACACTGTGGATCGTCAC	AACGATCCACAGTGTTTCTCATTCT	AACGATCCACAGTGTTTCTCATTCTATTTCTATAAAATTTAATAGACAAACACTGTGGATCGTCAC	scaffold48:86500..86566:+
scaffold48_23944	scaffold943_11188	GACAAACACTGTGGATCGTCAC	GACGATCCAAGGTGTTTCTCTA	GACGATCCAAGGTGTTTCTCTATTCGTATTTCTCTATTTATAGACAAACACTGTGGATCGTCAC	scaffold943:13282..13346:-
scaffold525_17070	scaffold525_17070	TCGTATTGGAAGGTTTGATTTT	AAATCAAACCTTCTACTAGCT	AAATCAAACCTTCTACTAGCTCCTTTATTTTGATGGTCGTATTGGAAGGTTTGATTTT	scaffold525:57517..57575:-
scaffold525_17070	scaffold43076_5094	TCGTATTGGAAGGTTTGATTTT	AAATCAAACCTTCTACTAGCT	AAATCAAACCTTCTACTAGCTCCTTTAAACCTTCTACTAGCTCCTTTATTTTGATGGTCGTATTGGAAGGTTTGATTTT	scaffold43076:65122..65201:-
scaffold612_6794	scaffold612_6794	TAGCACAATATATGCACACTT	GTGTGCATATATTGTGCTACA	GTGTGCATATATTGTGCTACAATTACACATTGTAGCACAATATATGCACACTT	scaffold612:138486..138539:-
scaffold612_6794	scaffold612_6791	TAGCACAATATATGCACACTT	GTGTGCATATATTGTGCTACA	GTGTGCATATATTGTGCTACAATGTGTAATTGTAGCACAATATATGCACACTT	scaffold612:138489..138542:+
scaffold640_1697	scaffold640_1697	ATTTCAGTGATATGGTAATGT	AGTGCCATGTCTCTTGGGATGT	AGTGCCATGTCTCTTGGGATGTATGTTGTATTTACTGCTGCATTTCAGTGATATGGTAATGT	scaffold640:170162..170224:+
scaffold640_1697	scaffold368_23211	ATTTCAGTGATATGGTAATGT	AGTGCCATGTCTCTTGGGATGT	AGTGCCATGTCTCTTGGGATGTATGTTGTATTTTCTGCTGCATTTCAGTGATATGGTAATGT	scaffold368:549464..549526:+
scaffold659_26519	scaffold659_26519	TTTGTGTGCACACATCGCTGC	AGCGGTGTGTGCATACAAATT	AGCGGTGTGTGCATACAAATTTTCATAACGCGCTAACGCGCGTTACTCAATTTGTGTGCACACATCGCTGC	scaffold659:79644..79715:+
scaffold659_26519	scaffold40606_20331	TTTGTGTGCACACATCGCTGC	AGCGATGTGTGCATACAAATT	AGCGATGTGTGCATACAAATTGAGTAACGCGCGTTAGCGCGTTATGAAAATTTGTGTGCACACATCGCTGC	scaffold40606:24638..24709:+
scaffold659_26519	scaffold910_320	TTTGTGTGCACACATCGCTGC	AGTGGTATGTGAATACAAATT	AGTGGTATGTGAATACAAATTGAGTAACGCGCGTTCGCGCGTTTTGGAAATTTGTGTGCACACATCGCTGC	scaffold910:25362..25433:-
scaffold659_26519	scaffold9_25849	TTTGTGTGCACACATCGCTGC	AGCGGTGTGTGCATACAAATT	AGCGGTGTGTGCATACAAATTAAGTAACGCGCGTTATGAAAATTTGTGTGCACACATCGCTGC	scaffold9:109708..109771:+
scaffold659_26519	scaffold442_9864	TTTGTGTGCACACATCGCTGC	AGCGGTGTGTGCATACAAATT	AGCGGTGTGTGCATACAAATTGAGTTAGCGCGTTATGAAAATTTGTGTGCACACATCGCTGC	scaffold442:15712..15774:-
scaffold672_8016	scaffold672_8016	GTTTCTGCCATCAGAGCTCTG	GGGCTTATTTGGCAGGAGGCCC	GTTTCTGCCATCAGAGCTCTGCTTGGTAGGTGGTATACAGGGCTTATTTGGCAGGAGGCCC	scaffold672:408480..408541:+
scaffold672_8016	scaffold672_8015	GTTTCTGCCATCAGAGCTCTG	GGGCTTTAATTAGCAGTTGGACTG	GGGCTTTAATTAGCAGTTGGACTGTCATGGCACGCTTTAGAACATTGCAGTTTCTGCCATCAGAGCTCTG	scaffold672:408431..408501:+
scaffold85_17019	scaffold1321_4384	TGTGGAGTTCCGTGATCACA	TGATTACGGAACTCAACACA	TGATTACGGAACTCAACACAAAGGCGGGGTGTGGAGTTCCGTGATCACA	scaffold1321:269208..269257:-
scaffold85_17019	scaffold85_17019	TGTGGAGTTCCGTGATCACA	TGATTACGTAACTCAACACA	TGATTACGTAACTCAACACAAAGGCGGAGTGTGGAGTTCCGTGATCACA	scaffold85:580761..580810:+
