# Supplementary material for: The comprehensive immunomodulation of NeurimmiRs in haemocytes of oyster Crassostrea gigas after acetylcholine and norepinephrine stimulation
Source: BMC Genomics. 2015 Nov 14;16:942. doi: 10.1186/s12864-015-2150-8 (PMC4650145; doi:10.1186/s12864-015-2150-8)
Supplement: Additional file 6: Table S5. — FPKM values of 331 miRNAs identified in C.gigas. (XLSX 34 kb) [file 12864_2015_2150_MOESM6_ESM.xlsx]

## Sheet: Sheet1
miRNA_ID	PBS_FPKM	PBS_conf_lo	PBS_conf_hi	ACH_FPKM	ACH_conf_lo	ACH_conf_hi	NE_FPKM	NE_conf_lo	NE_conf_hi
cgi-miR-100	9860500000	1930390	4554640	11380100000	2238280	5232900	12573700000	2466870	5785240
cgi-miR-279	13814900000	2728440	6329630	8540990000	1665350	3953070	9070710000	1768220	4207010
cgi-bantam	6802830000	1800160	4249740	5538940000	1456880	3473810	8079780000	2137280	5039940
cgi-miR-87	6647540000	1291870	3087210	7071060000	1373590	3284450	5783300000	1127380	2682650
cgi-let-7	14471100000	2855400	6632970	0	1.79769e+308	0	0	1.79769e+308	0
cgi-miR-2d	4567290000	1202350	2866040	4260430000	1118510	2681860	4139000000	1090740	2594330
cgi-miR-184b	2899850000	561396	1355230	4654550000	901406	2169700	3991710000	773286	1860620
cgi-miR-10a	3291250000	638895	1533070	3627250000	704900	1689380	2945650000	570422	1376650
cgi-miR-2a	3137770000	822816	1975060	3315880000	868258	2090280	3157320000	826483	1994320
cgi-miR-745b	3060860000	593121	1428880	2850490000	551708	1334150	3216080000	622745	1503040
cgi-miR-1994	3103280000	258663	630996	2607550000	214839	536979	2796470000	232911	569390
cgi-miR-317b	2423730000	820381	1967230	2470490000	833655	2014740	1808180000	610883	1476910
cgi-miR-1985	1956480000	511853	1237410	2214970000	578564	1409470	2048810000	535819	1296350
scaffold678_5009	2134820000	285764	694521	2157420000	288843	701742	1846800000	246446	602320
cgi-miR-1	1674700000	323261	789212	1581790000	305506	745131	1556630000	297375	742256
cgi-miR-745a	1184620000	309168	754807	1333990000	348827	849494	1611920000	422650	1022380
cgi-miR-125	263793000	50622.1	124990	1838590000	347574	885145	1481800000	255155	774555
cgi-miR-12	1039130000	200667	489920	887294000	171091	418962	786580000	149614	376192
cgi-miR-2b	902318000	303783	741843	811038000	272638	668950	815731000	274307	672640
cgi-miR-71	697822000	235240	573207	749918000	252767	616023	658390000	221819	540831
scaffold1288_4620	597007000	155501	381471	531479000	138174	340209	633693000	165234	404536
cgi-miR-317a	625287000	210376	514049	534928000	180153	440007	577582000	194474	475304
scaffold1503_1730	613776000	159970	391877	449644000	116660	288411	552338000	142987	355122
cgi-miR-2f	455668000	118318	292040	413306000	106896	265950	537496000	139702	344136
cgi-miR-281	484405000	40186.2	98989.5	487012000	40107.1	100176	386872000	31874.9	85046.5
scaffold1503_1732	471873000	122650	302040	395880000	102206	255086	481375000	125133	308259
cgi-miR-29b	515527000	98368.9	245890	465114000	89008.1	221330	350914000	67011.6	167250
cgi-miR-1984	431696000	82826.1	204989	418453000	80014.6	199254	391389000	75014.7	185596
scaffold339_5117	438212000	83976.2	208263	443647000	83025.7	215619	298441000	57043.8	142010
cgi-miR-34	318546000	82456.6	204877	435393000	112825	279656	253231000	65717.7	162423
cgi-miR-92c	328459000	62970.2	155684	289722000	55182.8	138520	238931000	45278.8	114655
cgi-miR-1175	290352000	75290.4	186075	251316000	65190.6	161047	295816000	76711.4	189513
cgi-miR-2c	263343000	50582.2	124774	234105000	45079.1	110493	239042000	45909.8	113457
cgi-miR-33	227989000	30390.5	79540.7	228571000	30331.9	80168.3	249286000	33243.8	86929.1
cgi-miR-92a	229242000	44056.8	108560	276914000	52906.4	131875	189203000	36357.2	89567.2
cgi-miR-193	219019000	42091.9	103696	227470000	43641.4	107738	234430000	45087.1	110813
cgi-miR-29a	262164000	50366.6	124207	225791000	43329.9	106907	187541000	36045.7	88784.4
scaffold146_3342	214583000	41181.4	101612	225325000	43242.1	106675	229973000	43968.9	109527
cgi-miR-8	316843000	42096.5	103815	143727000	19127.9	50279.8	180997000	23755.1	64220
cgi-miR-133	141808000	27299.9	71556.3	167938000	30606.5	90086.3	319823000	61404.7	151826
scaffold264_13663	131446000	25271.1	66540.4	314238000	59575.7	150716	143864000	27723.2	72538.7
cgi-miR-96b	132488000	34455.6	84794.4	180573000	46923.8	115629	137665000	35784.9	88171.2
scaffold1600_209	126872000	24352.6	64304	155549000	29057	81060.9	147431000	27962.8	75549.8
scaffold1179_5175	148254000	28577.8	74711.2	102855000	19800	51995.9	163412000	30965.9	83816.5
cgi-miR-190	103240000	26907.4	70347.5	126865000	32790.1	81593.3	184359000	47771.8	118478
scaffold1785_16815	113772000	21876.6	57483	80561100	15455	40798	151252000	28769.5	77338.9
cgi-miR-92b	98627900	18961.3	49863.4	109989000	20862.3	56428.7	76944500	14560.5	39488.1
cgi-miR-72	95590700	24829.4	65366.3	92097700	23927.9	63066.7	72746900	18709.9	50338.8
scaffold1711_599	137727000	1962.16	5330.05	67951400	907.865	2860.26	49490700	634.529	2225.73
cgi-miR-7	65178400	21840	57598.2	80197700	26782	71025.8	66096500	22154.8	58345
cgi-miR-182	65775000	12571.7	33433.9	87145800	16597.2	44488.1	49040500	9344.89	24967.6
scaffold1144_2255	12960900	2380.15	6836.94	109955000	21149.8	55574.1	68150300	12228.2	37331.6
scaffold198_4783	73477000	9697.84	25855.3	57744300	7488.84	20617.3	54742800	7145.78	19437.5
cgi-miR-1991	62468600	16204.1	42798.3	45507800	11742.4	31300.3	65663100	17059.7	44945.1
cgi-miR-92d	65705700	12555.7	33402	70409700	13458.2	35750.2	37318700	7068.57	19073.2
scaffold40380_6	92686000	12224.8	32624.6	54839200	7179.25	19395.7	18820400	2393.08	6878.02
scaffold43364_2166	45294000	8618.06	23090.7	47701800	8953.52	24632.2	42647100	8122.86	21764.8
cgi-miR-252b	25679300	4848.16	13234.6	53901100	10239.4	27491.5	43618200	8266.63	22260
scaffold622_1456	41863100	7939.16	21357.5	38789300	7348.12	19871.9	35886600	6789.02	18354.3
cgi-miR-96a	36039600	9297.66	24783.6	43574300	11245.8	29993.9	34667400	8892.75	23958.5
cgi-miR-153	42660200	8082.93	21764.8	29032300	5495.11	14895.9	33704900	6365.71	17308
scaffold1785_3158	37080800	7028.63	18913.4	28426800	5367.32	14600.4	34187100	6477.53	17507.7
cgi-miR-981	31396400	10447.8	27880.2	34157900	11363	30318.3	21183700	6999.35	18845.5
scaffold365_3021	30744000	7876.65	21200.5	24176400	6188.25	16746.5	29225600	7502.3	20199.7
cgi-miR-10b	20275300	5187.44	14080.2	30574800	7739.14	21467.9	29772800	7639.82	20535.8
scaffold42648_5080	24075400	6165.33	16685.4	21600600	5523.59	14981.7	20449100	5202.72	14278.8
cgi-miR-184d	17223500	3202.82	8961.51	11946500	2172.49	5910.44	35989600	6789.02	18434.2
cgi-miR-219	20862300	3913.67	10806.5	22908000	4241.14	11980.6	18070100	3362.56	9360.86
scaffold37128_3053	21971200	4129.32	11373.6	16557800	3059.05	8665.99	19016600	3562.24	9864.05
cgi-miR-124	20065200	3753.93	10399.2	15899700	2947.23	8298.58	21195000	3961.59	11014.2
scaffold602_1574	17154200	3186.85	8905.6	19088300	3562.24	9919.96	17985000	3354.58	9336.9
cgi-miR-252a	15971300	5271.48	14284.2	14606400	4802.9	13112.8	19355800	6362.38	17315.3
cgi-miR-278	11470800	2108.59	5694.79	12611300	2308.27	6709.15	25122600	4720.37	12995
cgi-miR-216	15386800	2851.39	8035.01	10720200	1972.81	5678.82	15928500	2931.26	8370.46
scaffold1832_1519	11817100	2971.89	8312.12	11456000	2880.21	8067.65	12595800	3178.16	8823.99
scaffold602_1578	9703380	1773.13	4776.28	10352000	1892.94	5535.05	13393300	2460.02	7068.57
scaffold626_3515	7935980	1429.69	4265.1	13168800	2372.16	7092.53	10452300	1908.91	5143.68
scaffold602_1584	9252860	1685.27	4560.62	10292200	1876.96	5135.7	10388400	1900.93	5183.62
scaffold43364_2164	10024400	1230.01	3556.15	9251580	1129.6	3305.13	10171400	1246.75	3614.73
scaffold602_1572	7034950	1253.97	3809.84	10327900	1884.95	5535.05	8530050	1541.51	4225.17
scaffold43364_2162	8409240	2085.67	5638.19	9351660	2322.51	6669.56	7767380	1932.87	5554.15
scaffold77_5653	8919770	641.363	2082.23	7833610	562.291	1915.3	7563640	535.933	1862.59
cgi-miR-2001	5406170	942.476	2971.2	9964190	1805.08	5359.33	8534580	1541.51	4313.03
cgi-miR-1986	6099270	1078.26	3138.92	8584570	1509.56	4744.33	7060970	1261.96	3849.77
scaffold664_2596	8767700	1597.42	4416.86	5086980	878.579	2707.62	5378580	934.489	2963.21
scaffold161_4180	5401070	39.048	351.432	7565080	68.3339	497.862	4138680	29.286	302.622
scaffold294_2622	6549780	1158.13	3362.56	4293540	710.85	2340.22	5616390	974.424	2939.25
scaffold43988_2479	6203230	1102.22	3186.85	5260850	910.528	2803.47	3298480	551.109	1868.98
scaffold602_1569	4435830	758.773	2372.16	5235440	902.54	2803.47	3995610	662.928	2172.49
scaffold146_3340	4678410	798.708	2499.96	3560750	583.057	1948.85	5062960	878.579	2699.63
scaffold1324_2487	5336860	926.502	2835.41	3311840	551.109	1876.96	4458180	758.773	2388.14
cgi-miR-2722	2378120	534.787	1741.88	4118210	970.257	2887.85	3073510	710.503	2230.83
cgi-miR-1993	3638770	607.018	1964.82	2251270	359.419	1333.84	3312190	551.109	1876.96
scaffold726_3483	3015560	695.224	2184.99	3202930	741.062	2414.18	2673400	603.546	1948.15
scaffold1889_5021	2668430	431.303	1517.55	3145380	519.16	1789.11	2738000	447.277	1557.48
scaffold1600_212	2665400	1026.18	2973.11	4172630	1637.67	4913.02	1668100	618.52	1946.93
scaffold631_909	2132950	473.669	1634.92	2847950	649.385	2070.39	2554070	580.626	1864.12
cgi-miR-242	103965	0	127.793	5465160	942.476	2875.35	1959470	303.509	1142.15
scaffold211_946	2737740	447.277	1557.48	2612210	415.328	1501.57	1909470	295.522	1110.2
cgi-miR-183	1912300	420.19	1474.49	2762840	618.825	2047.47	2534630	572.986	1848.84
scaffold1228_4723	1906020	295.522	1102.22	2544150	407.341	1469.62	2669820	431.303	1525.53
scaffold950_2228	3240640	19.524	273.336	1414410	0	156.192	2288230	9.76199	234.288
scaffold960_356	519824	63.8967	431.303	4425210	710.85	2507.94	1219540	151.755	942.476
scaffold1272_1464	1490160	223.638	902.54	1517500	223.638	910.528	2128140	335.458	1245.99
scaffold463_11097	1767400	271.561	1022.35	2253120	359.419	1269.95	1028480	143.768	742.799
cgi-miR-9b	1836710	287.535	1062.28	1195170	159.742	878.579	1709520	255.587	990.398
cgi-miR-1989	1348420	282.673	1054.3	657701	122.237	649.385	2444920	550.067	1871.76
scaffold226_3513	1593590	343.792	1275.85	1300660	275.034	1016.1	1383980	290.313	1100.13
scaffold100_808	831718	111.819	615.005	2016420	311.496	1198.06	1410250	207.664	846.631
scaffold1605_17454	1559470	231.625	950.463	1541710	231.625	942.476	1063490	143.768	774.747
scaffold999_4863	1108960	151.755	790.721	2016970	311.496	1190.08	958530	127.793	718.838
scaffold41304_9	485169	55.9096	399.354	3095970	511.173	1757.16	370509	39.9354	319.483
scaffold42448_13602	1364570	125.511	694.496	874873	75.3068	476.943	1454440	142.246	727.966
cgi-miR-277	1420850	207.664	862.605	1100490	151.755	782.734	930376	127.793	678.902
scaffold1599_30586	1604930	36.9928	295.942	1019300	18.4964	240.453	736295	9.2482	175.716
scaffold535_3052	1102160	100.409	577.352	1137700	100.409	594.087	1102410	100.409	577.352
scaffold121_1172	1004990	135.78	726.825	837722	111.819	622.993	1419620	207.664	854.618
cgi-miR-9a	1397450	290.313	1107.77	666574	122.237	687.584	961015	190.995	916.778
scaffold631_5240	1618100	343.792	1252.93	870298	168.076	825.101	509212	91.6778	527.148
scaffold43608_3040	1108960	151.755	790.721	841975	111.819	630.98	929765	127.793	686.889
scaffold1535_14628	762408	103.832	575.07	1158200	151.755	870.592	653564	79.8708	503.186
scaffold1583_2226	762408	103.832	575.07	1174660	167.729	870.592	560478	63.8967	471.238
scaffold145_2946	866373	119.806	638.967	673668	87.8579	519.16	901610	119.806	662.928
scaffold508_4253	346549	31.9483	287.535	498598	55.9096	415.328	1593300	239.613	982.411
scaffold622_7949	892221	75.3068	485.31	1087150	92.0416	585.719	438129	25.1023	317.962
cgi-miR-184c	415859	47.9225	351.432	493689	55.9096	407.341	1343360	199.677	806.695
scaffold1366_3507	693098	87.8579	527.148	874809	119.806	646.954	652952	79.8708	503.186
scaffold44006_30818	618202	17.5716	254.788	1058810	52.7148	386.575	449020	8.78579	219.645
cgi-miR-315	637435	114.597	634.105	374186	61.1186	404.91	1089600	221.555	901.499
scaffold833_1691	956152	190.995	771.622	478749	84.038	496.588	538394	99.3177	550.067
scaffold31440_1351	157451	0	133.879	599493	41.8371	351.432	1108060	100.409	585.719
scaffold142_5730	392268	61.1186	435.47	643194	114.597	641.745	632566	114.597	634.105
scaffold105_17058	0	0	0	1667710	0	195.24	0	0	0
scaffold547_3738	381204	39.9354	327.47	589351	71.8838	463.251	546095	63.8967	447.277
scaffold1318_4274	514851	91.6778	527.148	670279	122.237	664.664	288660	38.1991	336.152
scaffold591_5393	629803	50.2045	368.167	371028	25.1023	251.023	470290	33.4697	267.757
scaffold517_19921	367751	61.1186	412.55	731858	129.877	748.702	354946	53.4787	389.631
scaffold145_2947	346549	31.9483	287.535	336071	31.9483	279.548	674800	87.8579	519.16
scaffold663_9193	245167	30.5593	275.034	614565	106.957	626.465	442926	76.3982	466.029
scaffold527_4259	69309.8	0	95.845	462383	47.9225	383.38	656685	79.8708	503.186
scaffold765_2784	346549	31.9483	287.535	512668	55.9096	415.328	295539	23.9613	303.509
scaffold34780_2494	314902	16.7348	234.288	91022.7	0	92.0416	669010	50.2045	384.901
scaffold1796_19777	419869	25.1023	276.125	294873	16.7348	217.553	348222	16.7348	242.655
scaffold626_19040	314902	16.7348	234.288	260513	8.36742	200.818	432476	25.1023	317.962
scaffold1535_2760	277239	23.9613	263.574	348614	31.9483	367.406	343031	31.9483	279.548
scaffold204_17575	381204	39.9354	327.47	199613	15.9742	207.664	367388	39.9354	319.483
scaffold1299_4766	346549	31.9483	287.535	264296	23.9613	263.574	298048	23.9613	319.483
scaffold1503_9532	242584	15.9742	231.625	240081	15.9742	239.613	405517	39.9354	343.445
scaffold481_14422	343234	53.4787	381.991	393942	61.1186	450.749	143226	15.2796	206.275
scaffold42448_2539	104967	0	100.409	76154.9	0	83.6742	691718	50.2045	393.269
scaffold198_26056	173275	7.98708	191.69	517904	63.8967	431.303	175586	7.98708	199.677
scaffold726_3481	252512	70.2863	428.747	202187	49.2004	372.518	325261	91.3722	534.176
scaffold226_18952	254959	51.2505	366.075	268607	51.2505	380.718	235421	43.929	344.11
scaffold44006_30816	138620	7.98708	167.729	111914	0	167.729	480488	55.9096	391.367
scaffold347_3873	346549	31.9483	287.535	116823	7.98708	183.703	256187	23.9613	247.6
scaffold1741_6467	353258	8.78579	184.502	194583	0	114.215	167194	0	105.43
scaffold445_3104	103965	0	127.793	300184	31.9483	319.483	310533	31.9483	255.587
scaffold43150_94	207930	15.9742	223.638	287313	23.9613	295.522	176197	7.98708	199.677
scaffold1535_2755	207930	15.9742	223.638	100570	0	127.793	336789	31.9483	279.548
scaffold1009_5702	154313	35.1432	288.174	270231	70.2863	506.062	214991	56.2291	372.518
scaffold492_8614	311894	31.9483	255.587	154237	7.98708	191.69	170566	7.98708	199.677
scaffold1359_27606	209934	8.36742	175.716	199226	8.36742	175.716	212900	8.36742	158.981
scaffold142_31282	138620	7.98708	167.729	347415	31.9483	295.522	122463	7.98708	175.716
scaffold885_19580	69309.8	0	95.845	193178	15.9742	207.664	311755	23.9613	335.458
scaffold144_16178	34654.9	0	55.9096	345560	31.9483	287.535	188070	15.9742	199.677
scaffold640_1697	52483.6	0	58.5719	294873	16.7348	217.553	203446	8.36742	167.348
scaffold663_9199	0	0	0	520368	8.78579	289.931	0	0	0
scaffold911_1098	207930	15.9742	223.638	77881.9	0	103.832	214326	15.9742	247.6
scaffold1221_3757	34654.9	0	55.9096	87699.1	0	111.819	375529	39.9354	327.47
scaffold175_3234	73550.2	0	122.237	154876	15.2796	221.555	267445	38.1991	328.512
C31910_5466	103965	0	127.793	351996	31.9483	303.509	38740.2	0	63.8967
scaffold121_6252	171617	15.2796	221.555	179184	22.9195	236.834	141450	15.2796	198.635
scaffold1360_3686	104967	0	100.409	280502	8.36742	217.553	94633.1	0	92.0416
scaffold640_1699	173275	7.98708	191.69	121731	7.98708	167.729	161203	7.98708	191.69
scaffold1742_1484	147100	15.2796	213.915	172239	15.2796	229.195	130843	7.63982	190.995
scaffold1839_4845	103965	0	127.793	173543	7.98708	199.677	169344	7.98708	215.651
scaffold86_22723	173275	7.98708	191.69	178452	7.98708	199.677	86232.4	0	111.819
scaffold1848_4417	138620	7.98708	167.729	155764	7.98708	191.69	137457	7.98708	167.729
scaffold41656_2128	69309.8	0	95.845	160672	7.98708	191.69	196211	7.98708	247.6
scaffold175_3236	138620	7.98708	167.729	176925	7.98708	199.677	98716.6	0	127.793
cgi-miR-184a	0	0	0	132817	0	117.144	275372	8.36742	209.186
scaffold471_6379	207930	15.9742	223.638	97516.3	0	151.755	92474.5	0	119.806
scaffold39500_2134	138620	7.98708	167.729	94134.6	0	119.806	158082	7.98708	191.69
scaffold347_21404	207930	15.9742	223.638	118350	0	143.768	59365.2	0	103.832
scaffold394_14706	69309.8	0	95.845	145947	7.98708	183.703	167445	7.98708	191.69
scaffold1017_21738	173275	7.98708	191.69	123258	7.98708	191.69	77480.4	0	103.832
scaffold659_26519	0	0	0	0	0	0	363328	16.7348	267.757
scaffold942_7011	0	0	0	357560	31.9483	431.303	0	0	0
scaffold586_17763	138620	7.98708	167.729	89226	0	111.819	122463	7.98708	175.716
scaffold1882_1136	34654.9	0	55.9096	136457	7.98708	159.742	161203	7.98708	191.69
scaffold41242_20555	209934	8.36742	175.716	49228.3	0	66.9394	71925.1	0	92.0416
scaffold198_4775	69309.8	0	95.845	82790.5	0	111.819	175586	7.98708	199.677
scaffold41656_2129	69309.8	0	95.845	43849.6	0	71.8838	206185	15.9742	223.638
scaffold1409_4819	207930	15.9742	223.638	68064.7	0	111.819	41861.3	0	71.8838
scaffold705_2988	69309.8	0	95.845	167108	7.98708	191.69	80601.4	0	103.832
scaffold1017_21754	196134	22.9195	252.114	27548.9	0	61.1186	73820.9	0	122.237
scaffold1690_44	122584	7.63982	183.356	27548.9	0	61.1186	130843	7.63982	190.995
scaffold1417_20775	207930	15.9742	223.638	11344.1	0	55.9096	38740.2	0	63.8967
scaffold833_9321	157451	0	133.879	58974.6	0	66.9394	40689.3	0	50.2045
scaffold364_15556	69309.8	0	95.845	27596.8	0	55.9096	154961	7.98708	191.69
scaffold1670_2737	104967	0	100.409	108203	0	100.409	35962.6	0	58.5719
scaffold1583_12056	69309.8	0	95.845	129694	7.98708	159.742	47492.2	0	87.8579
scaffold1154_13080	0	0	0	153164	0	96.6437	90771.7	0	79.0721
C31910_29648	52483.6	0	58.5719	154622	0	184.083	35962.6	0	58.5719
scaffold42448_2541	147100	15.2796	213.915	64203.4	0	122.237	27406.9	0	61.1186
scaffold39500_11616	104967	0	100.409	76154.9	0	83.6742	45416	0	66.9394
scaffold730_4499	0	0	0	223343	8.36742	217.553	0	0	0
scaffold42890_11111	34654.9	0	55.9096	150855	7.98708	191.69	35619.1	0	71.8838
scaffold334_16548	0	0	0	149997	0	125.511	58670.6	0	66.9394
scaffold12_6548	34654.9	0	55.9096	94134.6	0	119.806	77480.4	0	103.832
scaffold85_17019	88314.5	0	61.5005	111746	0	79.0721	0	0	0
scaffold43208_3936	49033.4	0	91.6778	63123.2	0	106.957	86636.6	7.63982	168.076
scaffold394_14638	52483.6	0	58.5719	34360.5	0	50.2045	108813	0	108.776
scaffold1535_14625	0	0	0	107006	0	159.742	86843.6	0	119.806
scaffold43122_31369	0	0	0	181834	7.98708	199.677	11873	0	55.9096
scaffold42448_13600	69309.8	0	95.845	45376.5	0	87.8579	65607.3	0	95.845
scaffold1209_27320	34654.9	0	55.9096	68064.7	0	111.819	74359.3	0	103.832
scaffold672_8016	0	0	0	115637	0	108.776	53943.8	0	75.3068
scaffold48_23944	69309.8	0	95.845	76355	0	103.832	23746.1	0	55.9096
scaffold354_15922	52483.6	0	58.5719	68721	0	92.0416	45416	0	66.9394
scaffold39464_21926	18211.3	0	51.2505	67352.4	7.32149	153.751	80113.8	7.32149	175.716
scaffold41656_11608	98066.9	7.63982	160.436	24076.3	0	68.7584	41998.1	0	99.3177
scaffold525_17070	0	0	0	61629.2	0	87.8579	101838	0	151.755
scaffold35684_4427	34654.9	0	55.9096	11344.1	0	55.9096	113711	0	191.69
scaffold334_16531	0	0	0	0	0	0	159240	0	96.6437
scaffold612_6794	104967	0	100.409	17180.2	0	58.5719	35962.6	0	58.5719
scaffold279_26366	103965	0	127.793	16252.7	0	39.9354	35619.1	0	71.8838
scaffold1535_2758	0	0	0	85039.1	0	137.517	69404.9	0	122.237
C34200_29990	0	0	0	66408.5	0	75.3068	86105.3	0	92.0416
scaffold1121_5128	0	0	0	103952	0	127.793	47492.2	0	87.8579
scaffold42210_21965	73550.2	0	122.237	50545	0	91.6778	25198.9	0	68.7584
scaffold444_16949	0	0	0	126640	7.98708	159.742	14994.1	0	55.9096
scaffold1599_5643	52483.6	0	58.5719	85901.2	0	108.776	0	0	0
scaffold5_3277	34654.9	0	55.9096	61629.2	0	87.8579	41861.3	0	71.8838
scaffold625_3183	34654.9	0	55.9096	0	0	0	98716.6	0	127.793
scaffold873_9878	34654.9	0	55.9096	84317.4	0	111.819	11873	0	55.9096
scaffold942_6998	0	0	0	66537.8	0	95.845	62486.3	0	87.8579
scaffold117_24856	0	0	0	48758.2	0	87.8579	77480.4	0	103.832
scaffold365_16162	0	0	0	113769	0	151.755	11873	0	55.9096
scaffold1896_21459	34654.9	0	55.9096	71446.4	0	95.845	14994.1	0	55.9096
C24628_29044	0	0	0	0	0	0	116684	7.63982	236.834
scaffold1358_25369	49033.4	0	91.6778	55097.8	0	99.3177	10607.6	0	53.4787
scaffold977_22548	34654.9	0	55.9096	43849.6	0	71.8838	35619.1	0	71.8838
scaffold1889_27500	0	0	0	66537.8	0	95.845	41861.3	0	71.8838
scaffold939_28088	69309.8	0	95.845	11344.1	0	55.9096	26867.1	0	47.9225
scaffold38902_1961	34654.9	0	55.9096	16252.7	0	39.9354	53734.3	0	79.8708
scaffold1028_25435	0	0	0	32505.4	0	63.8967	71849.5	0	103.832
scaffold1174_16405	0	0	0	16252.7	0	39.9354	83111.3	0	119.806
scaffold118_25111	0	0	0	82790.5	0	111.819	14994.1	0	55.9096
scaffold1569_4769	69309.8	0	95.845	27596.8	0	55.9096	0	0	0
scaffold38030_11294	0	0	0	0	0	0	94984.4	0	143.768
scaffold402_10023	34654.9	0	55.9096	60102.3	0	87.8579	0	0	0
scaffold987_25421	0	0	0	91984.3	0	152.796	0	0	0
scaffold1564_13662	0	0	0	90753	0	127.793	0	0	0
scaffold44006_5678	34654.9	0	55.9096	11344.1	0	55.9096	38740.2	0	63.8967
scaffold1028_25438	49033.4	0	91.6778	24076.3	0	68.7584	10607.6	0	53.4787
scaffold43150_685	0	0	0	0	0	0	83111.3	0	119.806
scaffold86_22727	18211.3	0	51.2505	35768.4	0	102.501	28237.7	0	73.2149
scaffold1174_16379	0	0	0	34966	0	87.8579	46955.7	0	102.501
scaffold43988_13334	36422.7	0	87.8579	20463.7	0	58.5719	21998.3	0	65.8934
scaffold226_18954	73550.2	0	122.237	0	0	0	0	0	0
scaffold1827_3866	0	0	0	0	0	0	71849.5	0	103.832
scaffold121_1166	24516.7	0	53.4787	8025.43	0	53.4787	38014.5	0	76.3982
scaffold43940_27492	18211.3	0	51.2505	11922.8	0	43.929	39397.4	0	109.822
scaffold1562_5679	0	0	0	34032.4	0	71.8838	26867.1	0	47.9225
scaffold41972_16637	0	0	0	24614.1	0	41.8371	35962.6	0	58.5719
scaffold750_895	0	0	0	17180.2	0	58.5719	35962.6	0	58.5719
scaffold1827_21250	0	0	0	48152.6	0	106.957	0	0	0
scaffold36456_4643	34654.9	0	55.9096	0	0	0	11873	0	55.9096
scaffold801_4395	0	0	0	31021.5	0	68.7584	10607.6	0	53.4787
scaffold43364_11829	24516.7	0	53.4787	0	0	0	10607.6	0	53.4787
scaffold625_3185	0	0	0	32101.7	0	84.038	0	0	0
scaffold1417_3793	0	0	0	0	0	0	26867.1	0	47.9225
scaffold42446_1657	0	0	0	11344.1	0	55.9096	14994.1	0	55.9096
scaffold976_18981	0	0	0	24614.1	0	41.8371	0	0	0
scaffold1532_10869	0	0	0	24614.1	0	41.8371	0	0	0
scaffold190_133	0	0	0	0	0	0	23746.1	0	55.9096
scaffold43074_409	0	0	0	16252.7	0	39.9354	0	0	0
scaffold365_3014	0	0	0	0	0	0	11873	0	55.9096
scaffold42210_3962	0	0	0	0	0	0	11873	0	55.9096
scaffold142_5734	0	0	0	11344.1	0	55.9096	0	0	0
scaffold1503_1728	0	0	0	11344.1	0	55.9096	0	0	0
scaffold1213_15857	0	0	0	0	0	0	0	0	0
scaffold394_14717	0	0	0	0	0	0	0	0	0
scaffold146_18001	0	1.79769e+308	0	0	1.79769e+308	0	0	1.79769e+308	0
C27162_29172	0	0	0	0	0	0	0	0	0
scaffold1810_1544	0	0	0	0	0	0	0	0	0
scaffold1535_14636	0	0	0	0	0	0	0	0	0
scaffold43208_21808	0	0	0	0	0	0	0	0	0
scaffold531_4466	0	0	0	0	0	0	0	0	0
scaffold42214_25405	0	0	0	0	0	0	0	0	0
scaffold1462_7566	0	0	0	0	0	0	0	0	0
cgi-miR-745c	0	0	0	0	0	0	0	0	0
scaffold1299_26016	0	0	0	0	0	0	0	0	0
scaffold1409_26239	0	0	0	0	0	0	0	0	0
scaffold1535_14632	0	0	0	0	0	0	0	0	0
cgi-miR-92f	0	0	0	0	0	0	0	0	0
scaffold347_21422	0	0	0	0	0	0	0	0	0
scaffold37758_22818	0	0	0	0	0	0	0	0	0
cgi-miR-184f	0	0	0	0	0	0	0	0	0
scaffold1599_30577	0	0	0	0	0	0	0	0	0
scaffold32742_8899	0	0	0	0	0	0	0	0	0
cgi-miR-184g	0	0	0	0	0	0	0	0	0
cgi-miR-1992	0	0	0	0	0	0	0	0	0
cgi-miR-2e	0	0	0	0	0	0	0	0	0
cgi-miR-307	0	1.79769e+308	0	0	1.79769e+308	0	0	1.79769e+308	0
cgi-miR-67a	0	0	0	0	0	0	0	0	0
cgi-miR-67b	0	1.79769e+308	0	0	1.79769e+308	0	0	1.79769e+308	0
cgi-miR-92e	0	0	0	0	0	0	0	0	0
scaffold1000_77	0	0	0	0	0	0	0	0	0
scaffold1028_4608	0	0	0	0	0	0	0	0	0
scaffold1174_3059	0	0	0	0	0	0	0	0	0
scaffold1221_651	0	0	0	0	0	0	0	0	0
scaffold143_1565	0	0	0	0	0	0	0	0	0
scaffold1583_2228	0	0	0	0	0	0	0	0	0
scaffold164_2257	0	0	0	0	0	0	0	0	0
scaffold1769_5047	0	0	0	0	0	0	0	0	0
scaffold1896_3883	0	0	0	0	0	0	0	0	0
scaffold20_287	0	0	0	0	0	0	0	0	0
scaffold347_3876	0	0	0	0	0	0	0	0	0
scaffold394_2768	0	0	0	0	0	0	0	0	0
scaffold412_1357	0	0	0	0	0	0	0	0	0
scaffold42948_2113	0	0	0	0	0	0	0	0	0
scaffold43878_3031	0	0	0	0	0	0	0	0	0
scaffold531_824	0	0	0	0	0	0	0	0	0
scaffold672_1474	0	0	0	0	0	0	0	0	0
scaffold771_661	0	0	0	0	0	0	0	0	0
scaffold801_800	0	0	0	0	0	0	0	0	0
scaffold885_3614	0	0	0	0	0	0	0	0	0
scaffold888_4140	0	0	0	0	0	0	0	0	0
scaffold1347_4132	0	0	0	0	0	0	0	0	0
