# Supplementary material for: The comprehensive immunomodulation of NeurimmiRs in haemocytes of oyster Crassostrea gigas after acetylcholine and norepinephrine stimulation
Source: BMC Genomics. 2015 Nov 14;16:942. doi: 10.1186/s12864-015-2150-8 (PMC4650145; doi:10.1186/s12864-015-2150-8)
Supplement: Additional file 7: Table S6. — Differentially expressed miRNAs identified by edgeR software at FDR < 0.05. (XLSX 9 kb) [file 12864_2015_2150_MOESM7_ESM.xlsx]

## Sheet: Sheet1
miRNA_ID	Group 1	Group 2
scaffold226_18954	PBS	ACH
scaffold987_25421	PBS	ACH
scaffold264_13663	PBS	ACH
scaffold1535_14625	PBS	ACH
scaffold942_7011	PBS	ACH
scaffold444_16949	PBS	ACH
scaffold43122_31369	PBS	ACH
scaffold1121_5128	PBS	ACH
cgi-miR-125	PBS	ACH
scaffold365_16162	PBS	ACH
scaffold960_356	PBS	ACH
scaffold334_16548	PBS	ACH
scaffold730_4499	PBS	ACH
scaffold663_9199	PBS	ACH
scaffold105_17058	PBS	ACH
cgi-miR-8	PBS	ACH
cgi-miR-252b	PBS	ACH
scaffold1144_2255	PBS	ACH
scaffold1535_2758	PBS	ACH
scaffold1711_599	PBS	ACH
scaffold41304_9	PBS	ACH
scaffold226_18954	PBS	NE
scaffold631_5240	PBS	NE
cgi-miR-125	PBS	NE
cgi-miR-133	PBS	NE
cgi-miR-278	PBS	NE
cgi-miR-92d	PBS	NE
scaffold508_4253	PBS	NE
scaffold40380_6	PBS	NE
C24628_29044	PBS	NE
scaffold659_26519	PBS	NE
cgi-miR-8	PBS	NE
cgi-miR-184a	PBS	NE
cgi-miR-184d	PBS	NE
cgi-miR-190	PBS	NE
scaffold1144_2255	PBS	NE
scaffold1711_599	PBS	NE
scaffold987_25421	ACH	NE
cgi-miR-1989	ACH	NE
scaffold1785_16815	ACH	NE
scaffold264_13663	ACH	NE
scaffold942_7011	ACH	NE
cgi-miR-133	ACH	NE
cgi-miR-278	ACH	NE
cgi-miR-92d	ACH	NE
cgi-miR-182	ACH	NE
scaffold625_3183	ACH	NE
cgi-miR-242	ACH	NE
scaffold960_356	ACH	NE
scaffold730_4499	ACH	NE
scaffold40380_6	ACH	NE
scaffold663_9199	ACH	NE
scaffold105_17058	ACH	NE
C24628_29044	ACH	NE
scaffold659_26519	ACH	NE
cgi-miR-184d	ACH	NE
scaffold1600_212	ACH	NE
scaffold41304_9	ACH	NE
