# Supplementary material for: The comprehensive immunomodulation of NeurimmiRs in haemocytes of oyster Crassostrea gigas after acetylcholine and norepinephrine stimulation
Source: BMC Genomics. 2015 Nov 14;16:942. doi: 10.1186/s12864-015-2150-8 (PMC4650145; doi:10.1186/s12864-015-2150-8)
Supplement: Additional file 8: Table S7. — Neurotransmitter-responsive miRNAs and their target genes predicted by miRanda. (XLSX 17 kb) [file 12864_2015_2150_MOESM8_ESM.xlsx]

## Sheet: Sheet1
miRNA ID	Target ID
cgi-miR-252b	CGI_10008277
cgi-miR-252b	CGI_10008495
cgi-miR-252b	CGI_10027458
cgi-miR-252b	CGI_10020013
scaffold942_7011	CGI_10020505
scaffold942_7011	CGI_10024402
scaffold942_7011	CGI_10002424
scaffold942_7011	CGI_10021600
scaffold942_7011	CGI_10012354
scaffold942_7011	CGI_10028414
scaffold1535_2758	CGI_10026715
scaffold1535_2758	CGI_10005806
scaffold663_9199	CGI_10018212
scaffold663_9199	CGI_10006818
scaffold663_9199	CGI_10021521
scaffold663_9199	CGI_10028395
scaffold365_16162	CGI_10021013
scaffold365_16162	CGI_10019401
scaffold365_16162	CGI_10007980
scaffold365_16162	CGI_10020468
scaffold987_25421	CGI_10010201
scaffold987_25421	CGI_10015104
scaffold987_25421	CGI_10016941
scaffold987_25421	CGI_10022484
scaffold987_25421	CGI_10007653
scaffold987_25421	CGI_10027752
scaffold987_25421	CGI_10013095
scaffold987_25421	CGI_10003511
scaffold987_25421	CGI_10008182
scaffold987_25421	CGI_10012865
scaffold987_25421	CGI_10019470
scaffold987_25421	CGI_10014022
scaffold987_25421	CGI_10004289
scaffold987_25421	CGI_10015237
scaffold987_25421	CGI_10015236
scaffold987_25421	CGI_10010577
scaffold987_25421	CGI_10018631
scaffold987_25421	CGI_10025817
scaffold987_25421	CGI_10006026
scaffold987_25421	CGI_10021858
scaffold987_25421	CGI_10021441
scaffold987_25421	CGI_10017140
scaffold987_25421	CGI_10027286
scaffold987_25421	CGI_10012437
scaffold987_25421	CGI_10003354
scaffold987_25421	CGI_10020430
scaffold987_25421	CGI_10010175
scaffold987_25421	CGI_10022457
scaffold987_25421	CGI_10020905
scaffold987_25421	CGI_10016175
scaffold987_25421	CGI_10021232
scaffold987_25421	CGI_10015368
scaffold987_25421	CGI_10021982
scaffold987_25421	CGI_10003562
scaffold987_25421	CGI_10014152
scaffold987_25421	CGI_10014270
scaffold987_25421	CGI_10013598
scaffold987_25421	CGI_10024946
scaffold987_25421	CGI_10001372
scaffold1144_2255	CGI_10024562
scaffold1144_2255	CGI_10015190
scaffold1144_2255	CGI_10024995
scaffold1144_2255	CGI_10017200
scaffold264_13663	CGI_10015871
scaffold264_13663	CGI_10010985
scaffold730_4499	CGI_10012389
scaffold960_356	CGI_10024131
scaffold1121_5128	CGI_10018936
scaffold1121_5128	CGI_10021045
scaffold1121_5128	CGI_10019330
scaffold1121_5128	CGI_10010328
scaffold1121_5128	CGI_10024360
scaffold1121_5128	CGI_10016899
scaffold1121_5128	CGI_10011953
scaffold1121_5128	CGI_10003473
scaffold1121_5128	CGI_10013132
scaffold1121_5128	CGI_10027381
scaffold105_17058	CGI_10026904
scaffold105_17058	CGI_10023422
cgi-miR-125	CGI_10023989
cgi-miR-125	CGI_10009157
cgi-miR-125	CGI_10026191
cgi-miR-125	CGI_10005750
cgi-miR-125	CGI_10016892
cgi-miR-125	CGI_10013792
scaffold41304_9	CGI_10017381
scaffold41304_9	CGI_10005547
scaffold41304_9	CGI_10019517
scaffold43122_31369	CGI_10002040
scaffold43122_31369	CGI_10016745
scaffold43122_31369	CGI_10025548
scaffold43122_31369	CGI_10003809
scaffold43122_31369	CGI_10023776
scaffold43122_31369	CGI_10006289
scaffold43122_31369	CGI_10021136
scaffold334_16548	CGI_10000270
scaffold334_16548	CGI_10023395
scaffold1535_14625	CGI_10026935
scaffold1535_14625	CGI_10021808
scaffold444_16949	CGI_10009031
scaffold444_16949	CGI_10017347
scaffold444_16949	CGI_10024076
scaffold444_16949	CGI_10024606
scaffold444_16949	CGI_10006497
scaffold444_16949	CGI_10026752
scaffold444_16949	CGI_10015562
scaffold444_16949	CGI_10015555
scaffold444_16949	CGI_10004013
scaffold444_16949	CGI_10020314
scaffold444_16949	CGI_10005469
scaffold444_16949	CGI_10016055
scaffold444_16949	CGI_10028481
scaffold444_16949	CGI_10023535
scaffold444_16949	CGI_10018616
scaffold444_16949	CGI_10016182
scaffold444_16949	CGI_10016079
scaffold444_16949	CGI_10005887
scaffold444_16949	CGI_10016669
scaffold444_16949	CGI_10003265
scaffold444_16949	CGI_10027248
scaffold444_16949	CGI_10027436
scaffold444_16949	CGI_10027435
scaffold444_16949	CGI_10012099
scaffold444_16949	CGI_10021819
scaffold444_16949	CGI_10012002
scaffold444_16949	CGI_10026097
scaffold444_16949	CGI_10026120
scaffold444_16949	CGI_10004329
scaffold444_16949	CGI_10009273
scaffold444_16949	CGI_10003998
scaffold444_16949	CGI_10002772
scaffold444_16949	CGI_10014235
scaffold444_16949	CGI_10014234
scaffold444_16949	CGI_10018137
scaffold444_16949	CGI_10021252
scaffold444_16949	CGI_10027953
scaffold444_16949	CGI_10002391
scaffold444_16949	CGI_10024556
scaffold444_16949	CGI_10023903
scaffold444_16949	CGI_10017641
scaffold444_16949	CGI_10013300
scaffold444_16949	CGI_10021974
scaffold444_16949	CGI_10010923
scaffold444_16949	CGI_10016231
scaffold444_16949	CGI_10007582
scaffold444_16949	CGI_10001844
scaffold444_16949	CGI_10003969
scaffold444_16949	CGI_10025317
scaffold444_16949	CGI_10025315
scaffold444_16949	CGI_10024103
scaffold226_18954	CGI_10014184
scaffold226_18954	CGI_10014183
scaffold226_18954	CGI_10024144
scaffold226_18954	CGI_10013903
scaffold226_18954	CGI_10015291
scaffold226_18954	CGI_10015127
scaffold226_18954	CGI_10001528
C24628_29044	CGI_10011317
C24628_29044	CGI_10002994
C24628_29044	CGI_10005750
C24628_29044	CGI_10009857
C24628_29044	CGI_10027168
scaffold1144_2255	CGI_10024562
scaffold1144_2255	CGI_10015190
scaffold1144_2255	CGI_10024995
scaffold1144_2255	CGI_10017200
cgi-miR-184d	CGI_10005916
cgi-miR-184d	CGI_10014598
cgi-miR-184d	CGI_10007117
cgi-miR-184d	CGI_10003445
cgi-miR-184d	CGI_10020646
cgi-miR-184d	CGI_10005483
cgi-miR-184d	CGI_10014492
cgi-miR-184d	CGI_10005759
cgi-miR-184d	CGI_10007440
cgi-miR-184d	CGI_10028646
cgi-miR-184d	CGI_10028684
cgi-miR-184d	CGI_10022384
cgi-miR-184d	CGI_10023723
cgi-miR-184d	CGI_10027712
cgi-miR-184d	CGI_10010126
cgi-miR-184d	CGI_10016471
cgi-miR-184d	CGI_10012745
cgi-miR-184d	CGI_10002152
cgi-miR-184d	CGI_10028514
cgi-miR-184d	CGI_10008192
cgi-miR-184d	CGI_10005782
cgi-miR-184d	CGI_10006115
cgi-miR-184d	CGI_10014791
cgi-miR-184d	CGI_10015089
cgi-miR-184d	CGI_10019573
cgi-miR-184d	CGI_10020778
cgi-miR-184d	CGI_10014957
cgi-miR-184d	CGI_10024139
cgi-miR-184d	CGI_10002546
cgi-miR-184d	CGI_10024898
cgi-miR-184d	CGI_10004570
cgi-miR-184d	CGI_10019973
cgi-miR-184d	CGI_10015640
cgi-miR-184d	CGI_10021239
cgi-miR-184d	CGI_10014310
cgi-miR-184d	CGI_10018237
cgi-miR-184d	CGI_10018827
cgi-miR-184d	CGI_10004532
cgi-miR-184d	CGI_10021523
cgi-miR-184d	CGI_10010817
cgi-miR-184d	CGI_10005627
cgi-miR-184d	CGI_10003878
cgi-miR-184d	CGI_10028365
cgi-miR-184d	CGI_10003117
scaffold659_26519	CGI_10004226
scaffold659_26519	CGI_10007431
scaffold659_26519	CGI_10003198
scaffold659_26519	CGI_10012264
scaffold659_26519	CGI_10004667
scaffold659_26519	CGI_10011033
scaffold659_26519	CGI_10017393
scaffold659_26519	CGI_10018012
scaffold659_26519	CGI_10009633
scaffold659_26519	CGI_10018198
scaffold659_26519	CGI_10003643
scaffold659_26519	CGI_10019316
scaffold659_26519	CGI_10011491
scaffold659_26519	CGI_10026558
scaffold659_26519	CGI_10019427
scaffold659_26519	CGI_10000521
scaffold659_26519	CGI_10025983
scaffold659_26519	CGI_10005936
scaffold659_26519	CGI_10001010
scaffold659_26519	CGI_10005082
scaffold659_26519	CGI_10005824
scaffold659_26519	CGI_10025896
scaffold659_26519	CGI_10023459
scaffold659_26519	CGI_10020728
scaffold659_26519	CGI_10027176
cgi-miR-125	CGI_10023989
cgi-miR-125	CGI_10009157
cgi-miR-125	CGI_10026191
cgi-miR-125	CGI_10005750
cgi-miR-125	CGI_10016892
cgi-miR-125	CGI_10013792
cgi-miR-133	CGI_10012169
cgi-miR-133	CGI_10016943
cgi-miR-133	CGI_10005297
cgi-miR-133	CGI_10012055
cgi-miR-133	CGI_10003745
cgi-miR-133	CGI_10008338
cgi-miR-133	CGI_10015747
cgi-miR-133	CGI_10024899
cgi-miR-133	CGI_10025199
cgi-miR-133	CGI_10022309
cgi-miR-133	CGI_10008886
scaffold508_4253	CGI_10021644
cgi-miR-184a	CGI_10005916
cgi-miR-184a	CGI_10014598
cgi-miR-184a	CGI_10016510
cgi-miR-184a	CGI_10020646
cgi-miR-184a	CGI_10005483
cgi-miR-184a	CGI_10014492
cgi-miR-184a	CGI_10027571
cgi-miR-184a	CGI_10005759
cgi-miR-184a	CGI_10007440
cgi-miR-184a	CGI_10022481
cgi-miR-184a	CGI_10022384
cgi-miR-184a	CGI_10023723
cgi-miR-184a	CGI_10004565
cgi-miR-184a	CGI_10025120
cgi-miR-184a	CGI_10027712
cgi-miR-184a	CGI_10010126
cgi-miR-184a	CGI_10016471
cgi-miR-184a	CGI_10012745
cgi-miR-184a	CGI_10002152
cgi-miR-184a	CGI_10015225
cgi-miR-184a	CGI_10008192
cgi-miR-184a	CGI_10005782
cgi-miR-184a	CGI_10014791
cgi-miR-184a	CGI_10015089
cgi-miR-184a	CGI_10020778
cgi-miR-184a	CGI_10011638
cgi-miR-184a	CGI_10012275
cgi-miR-184a	CGI_10007250
cgi-miR-184a	CGI_10027276
cgi-miR-184a	CGI_10014957
cgi-miR-184a	CGI_10024139
cgi-miR-184a	CGI_10011994
cgi-miR-184a	CGI_10002546
cgi-miR-184a	CGI_10024898
cgi-miR-184a	CGI_10019973
cgi-miR-184a	CGI_10015640
cgi-miR-184a	CGI_10006213
cgi-miR-184a	CGI_10014310
cgi-miR-184a	CGI_10015116
cgi-miR-184a	CGI_10019759
cgi-miR-184a	CGI_10018827
cgi-miR-184a	CGI_10027817
cgi-miR-184a	CGI_10000941
cgi-miR-184a	CGI_10010817
cgi-miR-184a	CGI_10003878
cgi-miR-184a	CGI_10028365
cgi-miR-278	CGI_10022184
cgi-miR-278	CGI_10025963
cgi-miR-278	CGI_10000663
cgi-miR-278	CGI_10000664
scaffold40380_6	CGI_10015902
scaffold40380_6	CGI_10006817
scaffold40380_6	CGI_10026878
scaffold40380_6	CGI_10020399
scaffold40380_6	CGI_10026373
scaffold40380_6	CGI_10021728
scaffold40380_6	CGI_10027975
scaffold631_5240	CGI_10008104
scaffold631_5240	CGI_10011959
cgi-miR-92d	CGI_10008188
cgi-miR-92d	CGI_10022590
cgi-miR-92d	CGI_10001538
cgi-miR-92d	CGI_10004896
cgi-miR-92d	CGI_10022073
cgi-miR-92d	CGI_10004903
cgi-miR-92d	CGI_10004905
cgi-miR-92d	CGI_10016107
cgi-miR-92d	CGI_10003455
cgi-miR-92d	CGI_10023886
cgi-miR-92d	CGI_10025486
cgi-miR-92d	CGI_10019928
cgi-miR-92d	CGI_10010967
scaffold226_18954	CGI_10014184
scaffold226_18954	CGI_10014183
scaffold226_18954	CGI_10024144
scaffold226_18954	CGI_10013903
scaffold226_18954	CGI_10015291
scaffold226_18954	CGI_10015127
scaffold226_18954	CGI_10001528
scaffold942_7011	CGI_10020505
scaffold942_7011	CGI_10024402
scaffold942_7011	CGI_10002424
scaffold942_7011	CGI_10021600
scaffold942_7011	CGI_10012354
scaffold942_7011	CGI_10028414
scaffold40380_6	CGI_10015902
scaffold40380_6	CGI_10006817
scaffold40380_6	CGI_10026878
scaffold40380_6	CGI_10020399
scaffold40380_6	CGI_10026373
scaffold40380_6	CGI_10021728
scaffold40380_6	CGI_10027975
scaffold663_9199	CGI_10018212
scaffold663_9199	CGI_10006818
scaffold663_9199	CGI_10021521
scaffold663_9199	CGI_10028395
scaffold987_25421	CGI_10010201
scaffold987_25421	CGI_10015104
scaffold987_25421	CGI_10016941
scaffold987_25421	CGI_10022484
scaffold987_25421	CGI_10007653
scaffold987_25421	CGI_10027752
scaffold987_25421	CGI_10013095
scaffold987_25421	CGI_10003511
scaffold987_25421	CGI_10008182
scaffold987_25421	CGI_10012865
scaffold987_25421	CGI_10019470
scaffold987_25421	CGI_10014022
scaffold987_25421	CGI_10004289
scaffold987_25421	CGI_10015237
scaffold987_25421	CGI_10015236
scaffold987_25421	CGI_10010577
scaffold987_25421	CGI_10018631
scaffold987_25421	CGI_10025817
scaffold987_25421	CGI_10006026
scaffold987_25421	CGI_10021858
scaffold987_25421	CGI_10021441
scaffold987_25421	CGI_10017140
scaffold987_25421	CGI_10027286
scaffold987_25421	CGI_10012437
scaffold987_25421	CGI_10003354
scaffold987_25421	CGI_10020430
scaffold987_25421	CGI_10010175
scaffold987_25421	CGI_10022457
scaffold987_25421	CGI_10020905
scaffold987_25421	CGI_10016175
scaffold987_25421	CGI_10021232
scaffold987_25421	CGI_10015368
scaffold987_25421	CGI_10021982
scaffold987_25421	CGI_10003562
scaffold987_25421	CGI_10014152
scaffold987_25421	CGI_10014270
scaffold987_25421	CGI_10013598
scaffold987_25421	CGI_10024946
scaffold987_25421	CGI_10001372
scaffold264_13663	CGI_10015871
scaffold264_13663	CGI_10010985
cgi-miR-242	CGI_10003110
cgi-miR-242	CGI_10021918
cgi-miR-242	CGI_10023113
cgi-miR-242	CGI_10023104
cgi-miR-242	CGI_10010080
cgi-miR-242	CGI_10011893
cgi-miR-242	CGI_10010973
scaffold730_4499	CGI_10012389
scaffold960_356	CGI_10024131
cgi-miR-182	CGI_10028673
cgi-miR-182	CGI_10003690
cgi-miR-182	CGI_10016098
scaffold105_17058	CGI_10026904
scaffold105_17058	CGI_10023422
scaffold41304_9	CGI_10017381
scaffold41304_9	CGI_10005547
scaffold41304_9	CGI_10019517
cgi-miR-92d	CGI_10008188
cgi-miR-92d	CGI_10022590
cgi-miR-92d	CGI_10001538
cgi-miR-92d	CGI_10004896
cgi-miR-92d	CGI_10022073
cgi-miR-92d	CGI_10004903
cgi-miR-92d	CGI_10004905
cgi-miR-92d	CGI_10016107
cgi-miR-92d	CGI_10003455
cgi-miR-92d	CGI_10023886
cgi-miR-92d	CGI_10025486
cgi-miR-92d	CGI_10019928
cgi-miR-92d	CGI_10010967
scaffold1600_212	CGI_10022589
scaffold1600_212	CGI_10011722
scaffold1600_212	CGI_10012840
scaffold1600_212	CGI_10008029
scaffold1600_212	CGI_10014346
scaffold1600_212	CGI_10006408
scaffold1600_212	CGI_10009027
C24628_29044	CGI_10011317
C24628_29044	CGI_10002994
C24628_29044	CGI_10005750
C24628_29044	CGI_10009857
C24628_29044	CGI_10027168
cgi-miR-184d	CGI_10005916
cgi-miR-184d	CGI_10014598
cgi-miR-184d	CGI_10007117
cgi-miR-184d	CGI_10003445
cgi-miR-184d	CGI_10020646
cgi-miR-184d	CGI_10005483
cgi-miR-184d	CGI_10014492
cgi-miR-184d	CGI_10005759
cgi-miR-184d	CGI_10007440
cgi-miR-184d	CGI_10028646
cgi-miR-184d	CGI_10028684
cgi-miR-184d	CGI_10022384
cgi-miR-184d	CGI_10023723
cgi-miR-184d	CGI_10027712
cgi-miR-184d	CGI_10010126
cgi-miR-184d	CGI_10016471
cgi-miR-184d	CGI_10012745
cgi-miR-184d	CGI_10002152
cgi-miR-184d	CGI_10028514
cgi-miR-184d	CGI_10008192
cgi-miR-184d	CGI_10005782
cgi-miR-184d	CGI_10006115
cgi-miR-184d	CGI_10014791
cgi-miR-184d	CGI_10015089
cgi-miR-184d	CGI_10019573
cgi-miR-184d	CGI_10020778
cgi-miR-184d	CGI_10014957
cgi-miR-184d	CGI_10024139
cgi-miR-184d	CGI_10002546
cgi-miR-184d	CGI_10024898
cgi-miR-184d	CGI_10004570
cgi-miR-184d	CGI_10019973
cgi-miR-184d	CGI_10015640
cgi-miR-184d	CGI_10021239
cgi-miR-184d	CGI_10014310
cgi-miR-184d	CGI_10018237
cgi-miR-184d	CGI_10018827
cgi-miR-184d	CGI_10004532
cgi-miR-184d	CGI_10021523
cgi-miR-184d	CGI_10010817
cgi-miR-184d	CGI_10005627
cgi-miR-184d	CGI_10003878
cgi-miR-184d	CGI_10028365
cgi-miR-184d	CGI_10003117
scaffold1785_16815	CGI_10017719
scaffold659_26519	CGI_10004226
scaffold659_26519	CGI_10007431
scaffold659_26519	CGI_10003198
scaffold659_26519	CGI_10012264
scaffold659_26519	CGI_10004667
scaffold659_26519	CGI_10011033
scaffold659_26519	CGI_10017393
scaffold659_26519	CGI_10018012
scaffold659_26519	CGI_10009633
scaffold659_26519	CGI_10018198
scaffold659_26519	CGI_10003643
scaffold659_26519	CGI_10019316
scaffold659_26519	CGI_10011491
scaffold659_26519	CGI_10026558
scaffold659_26519	CGI_10019427
scaffold659_26519	CGI_10000521
scaffold659_26519	CGI_10025983
scaffold659_26519	CGI_10005936
scaffold659_26519	CGI_10001010
scaffold659_26519	CGI_10005082
scaffold659_26519	CGI_10005824
scaffold659_26519	CGI_10025896
scaffold659_26519	CGI_10023459
scaffold659_26519	CGI_10020728
scaffold659_26519	CGI_10027176
cgi-miR-1989	CGI_10003757
cgi-miR-1989	CGI_10005943
cgi-miR-1989	CGI_10011240
cgi-miR-1989	CGI_10021095
cgi-miR-1989	CGI_10017607
cgi-miR-1989	CGI_10025536
cgi-miR-1989	CGI_10026044
cgi-miR-1989	CGI_10012300
cgi-miR-1989	CGI_10021625
cgi-miR-1989	CGI_10002725
cgi-miR-1989	CGI_10016154
cgi-miR-1989	CGI_10021257
cgi-miR-1989	CGI_10014305
cgi-miR-1989	CGI_10017176
cgi-miR-1989	CGI_10012981
cgi-miR-1989	CGI_10010306
cgi-miR-1989	CGI_10017656
cgi-miR-1989	CGI_10021571
cgi-miR-1989	CGI_10006361
cgi-miR-1989	CGI_10025320
cgi-miR-1989	CGI_10025316
cgi-miR-1989	CGI_10028786
cgi-miR-133	CGI_10012169
cgi-miR-133	CGI_10016943
cgi-miR-133	CGI_10005297
cgi-miR-133	CGI_10012055
cgi-miR-133	CGI_10003745
cgi-miR-133	CGI_10008338
cgi-miR-133	CGI_10015747
cgi-miR-133	CGI_10024899
cgi-miR-133	CGI_10025199
cgi-miR-133	CGI_10022309
cgi-miR-133	CGI_10008886
cgi-miR-278	CGI_10022184
cgi-miR-278	CGI_10025963
cgi-miR-278	CGI_10000663
cgi-miR-278	CGI_10000664
scaffold625_3183	CGI_10017321
scaffold625_3183	CGI_10015149
scaffold625_3183	CGI_10027036
scaffold625_3183	CGI_10020504
scaffold625_3183	CGI_10012407
scaffold625_3183	CGI_10019870
scaffold625_3183	CGI_10024842
scaffold625_3183	CGI_10003828
scaffold625_3183	CGI_10021079
scaffold625_3183	CGI_10014039
scaffold625_3183	CGI_10005035
scaffold625_3183	CGI_10005034
scaffold625_3183	CGI_10006015
scaffold625_3183	CGI_10025402
scaffold625_3183	CGI_10025403
scaffold625_3183	CGI_10015013
scaffold625_3183	CGI_10017007
scaffold625_3183	CGI_10004604
scaffold625_3183	CGI_10003217
scaffold625_3183	CGI_10003216
scaffold625_3183	CGI_10021336
scaffold625_3183	CGI_10021382
scaffold625_3183	CGI_10013858
scaffold625_3183	CGI_10006158
scaffold625_3183	CGI_10022850
scaffold625_3183	CGI_10009743
scaffold625_3183	CGI_10003537
scaffold625_3183	CGI_10018695
scaffold625_3183	CGI_10011525
scaffold625_3183	CGI_10026245
scaffold625_3183	CGI_10025861
